# Supplementary material for: Phase-specific and lifetime costs of cancer care in Ontario, Canada
Source: BMC Cancer. 2016 Oct 18;16:809. doi: 10.1186/s12885-016-2835-7 (PMC5070134; doi:10.1186/s12885-016-2835-7)
Supplement: Additional file 2: — Match at death. (XLSX 88 kb) [file 12885_2016_2835_MOESM2_ESM.xlsx]

## Sheet: Bladder
	The percentages are col percentages
	VARIABLE	VALUE	0	1	TOTAL	VARIANCE RATIO	P-VALUE	STANDARDIZED DIFFERENCE OF THE MEAN
			N=4,180	N=4,180	N=8,360
	age2	Mean ± SD	76.06 ± 10.77	76.01 ± 10.72	76.03 ± 10.75	0.99	0.843	0
		Median (IQR)	78 (70-84)	78 (70-83)	78 (70-83)	0.99	0.723	0
	Sex on RPDB	F	1,216 (29.1%)	1,216 (29.1%)	2,432 (29.1%)	n/a	1	n/a
		M	2,964 (70.9%)	2,964 (70.9%)	5,928 (70.9%)	n/a		n/a
	ltcflag2		247 (5.9%)	272 (6.5%)	519 (6.2%)	1.09	0.257	0.02
	adg2_1		112 (2.7%)	69 (1.7%)	181 (2.2%)	0.62	0.001	0.07
	adg2_2		402 (9.6%)	322 (7.7%)	724 (8.7%)	0.82	0.002	0.07
	adg2_3		514 (12.3%)	452 (10.8%)	966 (11.6%)	0.89	0.034	0.05
	adg2_4		188 (4.5%)	127 (3.0%)	315 (3.8%)	0.69	<.001	0.08
	adg2_5		<=5 (0.1%)	0 (0.0%)	<=5 (0.0%)	0	0.045	0.04
	adg2_6		37 (0.9%)	16 (0.4%)	53 (0.6%)	0.43	0.004	0.06
	adg2_7		421 (10.1%)	320 (7.7%)	741 (8.9%)	0.78	<.001	0.09
	adg2_8		169 (4.0%)	340 (8.1%)	509 (6.1%)	1.93	<.001	0.17
	adg2_9		240 (5.7%)	251 (6.0%)	491 (5.9%)	1.04	0.609	0.01
	adg2_10		910 (21.8%)	954 (22.8%)	1,864 (22.3%)	1.03	0.248	0.03
	adg2_11		1,037 (24.8%)	977 (23.4%)	2,014 (24.1%)	0.96	0.125	0.03
	adg2_12		30 (0.7%)	26 (0.6%)	56 (0.7%)	0.87	0.592	0.01
	adg2_13		<=5 (0.1%)	<=5 (0.1%)	7 (0.1%)	0.75	0.705	0.01
	adg2_14		182 (4.4%)	165 (3.9%)	347 (4.2%)	0.91	0.351	0.02
	adg2_15					.		.
	adg2_16		11 (0.3%)	9 (0.2%)	20 (0.2%)	0.82	0.654	0.01
	adg2_17		<=5 (0.0%)	0 (0.0%)	<=5 (0.0%)	0	0.317	0.02
	adg2_18		111 (2.7%)	73 (1.7%)	184 (2.2%)	0.66	0.005	0.06
	adg2_19					.		.
	adg2_20		33 (0.8%)	25 (0.6%)	58 (0.7%)	0.76	0.292	0.02
	adg2_21		39 (0.9%)	31 (0.7%)	70 (0.8%)	0.8	0.337	0.02
	adg2_22		362 (8.7%)	310 (7.4%)	672 (8.0%)	0.87	0.036	0.05
	adg2_23		66 (1.6%)	49 (1.2%)	115 (1.4%)	0.75	0.11	0.03
	adg2_24		65 (1.6%)	62 (1.5%)	127 (1.5%)	0.95	0.789	0.01
	adg2_25		158 (3.8%)	179 (4.3%)	337 (4.0%)	1.13	0.243	0.03
	adg2_26		262 (6.3%)	162 (3.9%)	424 (5.1%)	0.63	<.001	0.11
	adg2_27		602 (14.4%)	662 (15.8%)	1,264 (15.1%)	1.08	0.067	0.04
	adg2_28		871 (20.8%)	784 (18.8%)	1,655 (19.8%)	0.92	0.017	0.05
	adg2_29		310 (7.4%)	298 (7.1%)	608 (7.3%)	0.96	0.613	0.01
	adg2_30		145 (3.5%)	68 (1.6%)	213 (2.5%)	0.48	<.001	0.12
	adg2_31		939 (22.5%)	1,073 (25.7%)	2,012 (24.1%)	1.1	<.001	0.08
	adg2_33					.		.
	adg2_34		11 (0.3%)	10 (0.2%)	21 (0.3%)	0.91	0.827	0
	incquint2_1	0	3,265 (78.1%)	3,176 (76.0%)	6,441 (77.0%)	1.07	0.021	0.05
		1	915 (21.9%)	1,004 (24.0%)	1,919 (23.0%)	1.07		0.05
	incquint2_2	0	3,287 (78.6%)	3,266 (78.1%)	6,553 (78.4%)	1.02	0.577	0.01
		1	893 (21.4%)	914 (21.9%)	1,807 (21.6%)	1.02		0.01
	incquint2_3	0	3,354 (80.2%)	3,363 (80.5%)	6,717 (80.3%)	0.99	0.804	0.01
		1	826 (19.8%)	817 (19.5%)	1,643 (19.7%)	0.99		0.01
	incquint2_4	0	3,382 (80.9%)	3,466 (82.9%)	6,848 (81.9%)	0.92	0.017	0.05
		1	798 (19.1%)	714 (17.1%)	1,512 (18.1%)	0.92		0.05
	incquint2_5	0	3,432 (82.1%)	3,449 (82.5%)	6,881 (82.3%)	0.98	0.626	0.01
		1	748 (17.9%)	731 (17.5%)	1,479 (17.7%)	0.98		0.01
	rural2_N		3,514 (84.1%)	3,500 (83.7%)	7,014 (83.9%)	1.02	0.677	0.01
	rural2_Y		666 (15.9%)	680 (16.3%)	1,346 (16.1%)	1.02	0.677	0.01

## Sheet: Brain
	The percentages are col percentages
	VARIABLE	VALUE	0	1	TOTAL	VARIANCE RATIO	P-VALUE	STANDARDIZED DIFFERENCE OF THE MEAN
			N=3,130	N=3,130	N=6,260
	age2	Mean ± SD	61.93 ± 13.54	61.89 ± 13.45	61.91 ± 13.49	0.99	0.895	0
		Median (IQR)	63 (53-72)	64 (53-72)	64 (53-72)	0.99	0.862	0
	Sex on RPDB	F	1,191 (38.1%)	1,191 (38.1%)	2,382 (38.1%)	n/a	1	n/a
		M	1,939 (61.9%)	1,939 (61.9%)	3,878 (61.9%)	n/a		n/a
	ltcflag2		21 (0.7%)	14 (0.4%)	35 (0.6%)	0.67	0.235	0.03
	adg2_1		53 (1.7%)	30 (1.0%)	83 (1.3%)	0.57	0.011	0.06
	adg2_2		114 (3.6%)	63 (2.0%)	177 (2.8%)	0.56	<.001	0.1
	adg2_3		178 (5.7%)	95 (3.0%)	273 (4.4%)	0.55	<.001	0.13
	adg2_4		78 (2.5%)	40 (1.3%)	118 (1.9%)	0.52	<.001	0.09
	adg2_5		<=5 (0.1%)	<=5 (0.0%)	<=5 (0.1%)	0.33	0.317	0.03
	adg2_6		13 (0.4%)	8 (0.3%)	21 (0.3%)	0.62	0.274	0.03
	adg2_7		151 (4.8%)	89 (2.8%)	240 (3.8%)	0.6	<.001	0.1
	adg2_8		54 (1.7%)	48 (1.5%)	102 (1.6%)	0.89	0.549	0.02
	adg2_9		93 (3.0%)	67 (2.1%)	160 (2.6%)	0.73	0.037	0.05
	adg2_10		334 (10.7%)	340 (10.9%)	674 (10.8%)	1.02	0.807	0.01
	adg2_11		347 (11.1%)	181 (5.8%)	528 (8.4%)	0.55	<.001	0.19
	adg2_12		7 (0.2%)	11 (0.4%)	18 (0.3%)	1.57	0.345	0.02
	adg2_13		<=5 (0.0%)	0 (0.0%)	<=5 (0.0%)	0	0.317	0.03
	adg2_14		58 (1.9%)	44 (1.4%)	102 (1.6%)	0.76	0.162	0.04
	adg2_15					.		.
	adg2_16		12 (0.4%)	<=5 (0.2%)	17 (0.3%)	0.42	0.089	0.04
	adg2_17					.		.
	adg2_18		54 (1.7%)	35 (1.1%)	89 (1.4%)	0.65	0.043	0.05
	adg2_19					.		.
	adg2_20		12 (0.4%)	<=5 (0.1%)	15 (0.2%)	0.25	0.02	0.06
	adg2_21		9 (0.3%)	14 (0.4%)	23 (0.4%)	1.55	0.296	0.03
	adg2_22		120 (3.8%)	82 (2.6%)	202 (3.2%)	0.69	0.007	0.07
	adg2_23		24 (0.8%)	24 (0.8%)	48 (0.8%)	1	1	0
	adg2_24		40 (1.3%)	33 (1.1%)	73 (1.2%)	0.83	0.41	0.02
	adg2_25		70 (2.2%)	65 (2.1%)	135 (2.2%)	0.93	0.664	0.01
	adg2_26		89 (2.8%)	63 (2.0%)	152 (2.4%)	0.71	0.033	0.05
	adg2_27		185 (5.9%)	113 (3.6%)	298 (4.8%)	0.63	<.001	0.11
	adg2_28		265 (8.5%)	300 (9.6%)	565 (9.0%)	1.12	0.123	0.04
	adg2_29		111 (3.5%)	73 (2.3%)	184 (2.9%)	0.67	0.004	0.07
	adg2_30		40 (1.3%)	30 (1.0%)	70 (1.1%)	0.75	0.229	0.03
	adg2_31		237 (7.6%)	105 (3.4%)	342 (5.5%)	0.46	<.001	0.19
	adg2_33		<=5 (0.0%)	<=5 (0.1%)	<=5 (0.0%)	2	0.564	0.01
	adg2_34		7 (0.2%)	<=5 (0.1%)	9 (0.1%)	0.29	0.095	0.04
	incquint2_1	0	2,536 (81.0%)	2,585 (82.6%)	5,121 (81.8%)	0.94	0.108	0.04
		1	594 (19.0%)	545 (17.4%)	1,139 (18.2%)	0.94		0.04
	incquint2_2	0	2,498 (79.8%)	2,503 (80.0%)	5,001 (79.9%)	0.99	0.875	0
		1	632 (20.2%)	627 (20.0%)	1,259 (20.1%)	0.99		0
	incquint2_3	0	2,479 (79.2%)	2,488 (79.5%)	4,967 (79.3%)	0.99	0.779	0.01
		1	651 (20.8%)	642 (20.5%)	1,293 (20.7%)	0.99		0.01
	incquint2_4	0	2,496 (79.7%)	2,476 (79.1%)	4,972 (79.4%)	1.02	0.532	0.02
		1	634 (20.3%)	654 (20.9%)	1,288 (20.6%)	1.02		0.02
	incquint2_5	0	2,511 (80.2%)	2,468 (78.8%)	4,979 (79.5%)	1.05	0.178	0.03
		1	619 (19.8%)	662 (21.2%)	1,281 (20.5%)	1.05		0.03
	rural2_N		2,658 (84.9%)	2,676 (85.5%)	5,334 (85.2%)	0.97	0.522	0.02
	rural2_Y		472 (15.1%)	454 (14.5%)	926 (14.8%)	0.97	0.522	0.02

## Sheet: Cervix
	The percentages are col percentages
	VARIABLE	VALUE	0	1	TOTAL	VARIANCE RATIO	P-VALUE	STANDARDIZED DIFFERENCE OF THE MEAN
			N=830	N=830	N=1,660
	age2	Mean ± SD	61.76 ± 17.17	61.74 ± 17.11	61.75 ± 17.13	0.99	0.984	0
		Median (IQR)	64 (48-76)	63 (48-76)	64 (48-76)	0.99	0.982	0
	Sex on RPDB	F	830 (100.0%)	830 (100.0%)	1,660 (100.0%)	n/a	n/a	n/a
	ltcflag2		26 (3.1%)	24 (2.9%)	50 (3.0%)	0.93	0.774	0.01
	adg2_1		15 (1.8%)	16 (1.9%)	31 (1.9%)	1.07	0.856	0.01
	adg2_2		47 (5.7%)	35 (4.2%)	82 (4.9%)	0.76	0.174	0.07
	adg2_3		59 (7.1%)	54 (6.5%)	113 (6.8%)	0.92	0.626	0.02
	adg2_4		25 (3.0%)	17 (2.0%)	42 (2.5%)	0.69	0.211	0.06
	adg2_5		<=5 (0.1%)	0 (0.0%)	<=5 (0.1%)	0	0.317	0.05
	adg2_6		7 (0.8%)	<=5 (0.2%)	9 (0.5%)	0.29	0.095	0.08
	adg2_7		60 (7.2%)	33 (4.0%)	93 (5.6%)	0.57	0.004	0.14
	adg2_8		32 (3.9%)	41 (4.9%)	73 (4.4%)	1.27	0.281	0.05
	adg2_9		40 (4.8%)	18 (2.2%)	58 (3.5%)	0.46	0.003	0.14
	adg2_10		118 (14.2%)	101 (12.2%)	219 (13.2%)	0.88	0.218	0.06
	adg2_11		129 (15.5%)	94 (11.3%)	223 (13.4%)	0.77	0.012	0.12
	adg2_12		<=5 (0.2%)	6 (0.7%)	8 (0.5%)	2.99	0.156	0.07
	adg2_13		<=5 (0.1%)	0 (0.0%)	<=5 (0.1%)	0	0.317	0.05
	adg2_14		27 (3.3%)	18 (2.2%)	45 (2.7%)	0.67	0.174	0.07
	adg2_15					.		.
	adg2_16		<=5 (0.4%)	<=5 (0.5%)	7 (0.4%)	1.33	0.705	0.02
	adg2_17		<=5 (0.1%)	0 (0.0%)	<=5 (0.1%)	0	0.317	0.05
	adg2_18		17 (2.0%)	8 (1.0%)	25 (1.5%)	0.48	0.07	0.09
	adg2_19					.		.
	adg2_20		6 (0.7%)	<=5 (0.5%)	10 (0.6%)	0.67	0.526	0.03
	adg2_21		6 (0.7%)	7 (0.8%)	13 (0.8%)	1.17	0.781	0.01
	adg2_22		49 (5.9%)	40 (4.8%)	89 (5.4%)	0.83	0.327	0.05
	adg2_23		8 (1.0%)	11 (1.3%)	19 (1.1%)	1.37	0.489	0.03
	adg2_24		13 (1.6%)	13 (1.6%)	26 (1.6%)	1	1	0
	adg2_25		25 (3.0%)	18 (2.2%)	43 (2.6%)	0.73	0.279	0.05
	adg2_26		32 (3.9%)	28 (3.4%)	60 (3.6%)	0.88	0.599	0.03
	adg2_27		74 (8.9%)	78 (9.4%)	152 (9.2%)	1.05	0.734	0.02
	adg2_28		95 (11.4%)	71 (8.6%)	166 (10.0%)	0.77	0.05	0.1
	adg2_29		39 (4.7%)	26 (3.1%)	65 (3.9%)	0.68	0.1	0.08
	adg2_30		18 (2.2%)	7 (0.8%)	25 (1.5%)	0.39	0.027	0.11
	adg2_31		95 (11.4%)	72 (8.7%)	167 (10.1%)	0.78	0.061	0.09
	adg2_33		<=5 (0.1%)	<=5 (0.1%)	<=5 (0.1%)	1	1	0
	adg2_34		<=5 (0.1%)	0 (0.0%)	<=5 (0.1%)	0	0.317	0.05
	incquint2_1	0	619 (74.6%)	582 (70.1%)	1,201 (72.3%)	1.11	0.042	0.1
		1	211 (25.4%)	248 (29.9%)	459 (27.7%)	1.11		0.1
	incquint2_2	0	649 (78.2%)	658 (79.3%)	1,307 (78.7%)	0.96	0.589	0.03
		1	181 (21.8%)	172 (20.7%)	353 (21.3%)	0.96		0.03
	incquint2_3	0	659 (79.4%)	656 (79.0%)	1,315 (79.2%)	1.01	0.856	0.01
		1	171 (20.6%)	174 (21.0%)	345 (20.8%)	1.01		0.01
	incquint2_4	0	681 (82.0%)	695 (83.7%)	1,376 (82.9%)	0.92	0.362	0.04
		1	149 (18.0%)	135 (16.3%)	284 (17.1%)	0.92		0.04
	incquint2_5	0	712 (85.8%)	729 (87.8%)	1,441 (86.8%)	0.88	0.218	0.06
		1	118 (14.2%)	101 (12.2%)	219 (13.2%)	0.88		0.06
	rural2_N		704 (84.8%)	719 (86.6%)	1,423 (85.7%)	0.9	0.293	0.05
	rural2_Y		126 (15.2%)	111 (13.4%)	237 (14.3%)	0.9	0.293	0.05

## Sheet: Colorectal
	The percentages are col percentages
	VARIABLE	VALUE	0	1	TOTAL	VARIANCE RATIO	P-VALUE	STANDARDIZED DIFFERENCE OF THE MEAN
			N=18,600	N=18,600	N=37,200
	age2	Mean ± SD	73.56 ± 11.77	73.52 ± 11.69	73.54 ± 11.73	0.99	0.722	0
		Median (IQR)	75 (67-82)	75 (67-82)	75 (67-82)	0.99	0.435	0
	Sex on RPDB	F	8,071 (43.4%)	8,071 (43.4%)	16,142 (43.4%)	n/a	1	n/a
		M	10,529 (56.6%)	10,529 (56.6%)	21,058 (56.6%)	n/a		n/a
	ltcflag2		1,079 (5.8%)	1,152 (6.2%)	2,231 (6.0%)	1.06	0.111	0.02
	adg2_1		519 (2.8%)	573 (3.1%)	1,092 (2.9%)	1.1	0.097	0.02
	adg2_2		1,494 (8.0%)	1,240 (6.7%)	2,734 (7.3%)	0.84	<.001	0.05
	adg2_3		1,875 (10.1%)	1,935 (10.4%)	3,810 (10.2%)	1.03	0.305	0.01
	adg2_4		749 (4.0%)	870 (4.7%)	1,619 (4.4%)	1.15	0.002	0.03
	adg2_5		16 (0.1%)	12 (0.1%)	28 (0.1%)	0.75	0.45	0.01
	adg2_6		108 (0.6%)	120 (0.6%)	228 (0.6%)	1.11	0.425	0.01
	adg2_7		1,549 (8.3%)	1,500 (8.1%)	3,049 (8.2%)	0.97	0.354	0.01
	adg2_8		689 (3.7%)	664 (3.6%)	1,353 (3.6%)	0.97	0.489	0.01
	adg2_9		1,018 (5.5%)	916 (4.9%)	1,934 (5.2%)	0.91	0.017	0.02
	adg2_10		3,365 (18.1%)	2,857 (15.4%)	6,222 (16.7%)	0.88	<.001	0.07
	adg2_11		3,855 (20.7%)	3,308 (17.8%)	7,163 (19.3%)	0.89	<.001	0.07
	adg2_12		94 (0.5%)	97 (0.5%)	191 (0.5%)	1.03	0.828	0
	adg2_13		19 (0.1%)	7 (0.0%)	26 (0.1%)	0.37	0.019	0.02
	adg2_14		684 (3.7%)	632 (3.4%)	1,316 (3.5%)	0.93	0.144	0.02
	adg2_15					.		.
	adg2_16		79 (0.4%)	39 (0.2%)	118 (0.3%)	0.49	<.001	0.04
	adg2_17		<=5 (0.0%)	<=5 (0.0%)	10 (0.0%)	1	1	0
	adg2_18		384 (2.1%)	365 (2.0%)	749 (2.0%)	0.95	0.483	0.01
	adg2_19					.		.
	adg2_20		138 (0.7%)	102 (0.5%)	240 (0.6%)	0.74	0.02	0.02
	adg2_21		152 (0.8%)	157 (0.8%)	309 (0.8%)	1.03	0.775	0
	adg2_22		1,284 (6.9%)	1,408 (7.6%)	2,692 (7.2%)	1.09	0.013	0.03
	adg2_23		174 (0.9%)	153 (0.8%)	327 (0.9%)	0.88	0.243	0.01
	adg2_24		256 (1.4%)	281 (1.5%)	537 (1.4%)	1.1	0.277	0.01
	adg2_25		706 (3.8%)	696 (3.7%)	1,402 (3.8%)	0.99	0.785	0
	adg2_26		1,008 (5.4%)	982 (5.3%)	1,990 (5.3%)	0.98	0.549	0.01
	adg2_27		2,239 (12.0%)	1,887 (10.1%)	4,126 (11.1%)	0.86	<.001	0.06
	adg2_28		3,210 (17.3%)	2,766 (14.9%)	5,976 (16.1%)	0.89	<.001	0.07
	adg2_29		1,133 (6.1%)	1,071 (5.8%)	2,204 (5.9%)	0.95	0.173	0.01
	adg2_30		495 (2.7%)	652 (3.5%)	1,147 (3.1%)	1.31	<.001	0.05
	adg2_31		3,219 (17.3%)	3,101 (16.7%)	6,320 (17.0%)	0.97	0.103	0.02
	adg2_33		<=5 (0.0%)	<=5 (0.0%)	7 (0.0%)	1.33	0.705	0
	adg2_34		62 (0.3%)	41 (0.2%)	103 (0.3%)	0.66	0.038	0.02
	incquint2_1	0	14,492 (77.9%)	14,503 (78.0%)	28,995 (77.9%)	1	0.891	0
		1	4,108 (22.1%)	4,097 (22.0%)	8,205 (22.1%)	1		0
	incquint2_2	0	14,495 (77.9%)	14,434 (77.6%)	28,929 (77.8%)	1.01	0.447	0.01
		1	4,105 (22.1%)	4,166 (22.4%)	8,271 (22.2%)	1.01		0.01
	incquint2_3	0	14,883 (80.0%)	14,905 (80.1%)	29,788 (80.1%)	1	0.775	0
		1	3,717 (20.0%)	3,695 (19.9%)	7,412 (19.9%)	1		0
	incquint2_4	0	15,244 (82.0%)	15,224 (81.8%)	30,468 (81.9%)	1	0.788	0
		1	3,356 (18.0%)	3,376 (18.2%)	6,732 (18.1%)	1		0
	incquint2_5	0	15,286 (82.2%)	15,334 (82.4%)	30,620 (82.3%)	0.99	0.514	0.01
		1	3,314 (17.8%)	3,266 (17.6%)	6,580 (17.7%)	0.99		0.01
	rural2_N		15,585 (83.8%)	15,444 (83.0%)	31,029 (83.4%)	1.04	0.049	0.02
	rural2_Y		3,015 (16.2%)	3,156 (17.0%)	6,171 (16.6%)	1.04	0.049	0.02

## Sheet: Esophagus
	The percentages are col percentages
	VARIABLE	VALUE	0	1	TOTAL	VARIANCE RATIO	P-VALUE	STANDARDIZED DIFFERENCE OF THE MEAN
			N=2,855	N=2,855	N=5,710
	age2	Mean ± SD	68.92 ± 12.17	68.90 ± 12.09	68.91 ± 12.13	0.99	0.955	0
		Median (IQR)	70 (61-78)	70 (61-78)	70 (61-78)	0.99	0.9	0
	Sex on RPDB	F	761 (26.7%)	761 (26.7%)	1,522 (26.7%)	n/a	1	n/a
		M	2,094 (73.3%)	2,094 (73.3%)	4,188 (73.3%)	n/a		n/a
	ltcflag2		47 (1.6%)	44 (1.5%)	91 (1.6%)	0.94	0.751	0.01
	adg2_1		53 (1.9%)	51 (1.8%)	104 (1.8%)	0.96	0.843	0.01
	adg2_2		158 (5.5%)	128 (4.5%)	286 (5.0%)	0.82	0.069	0.05
	adg2_3		193 (6.8%)	162 (5.7%)	355 (6.2%)	0.85	0.089	0.04
	adg2_4		79 (2.8%)	85 (3.0%)	164 (2.9%)	1.07	0.635	0.01
	adg2_5		<=5 (0.0%)	<=5 (0.0%)	<=5 (0.0%)	1	1	0
	adg2_6		9 (0.3%)	13 (0.5%)	22 (0.4%)	1.44	0.393	0.02
	adg2_7		209 (7.3%)	230 (8.1%)	439 (7.7%)	1.09	0.297	0.03
	adg2_8		58 (2.0%)	42 (1.5%)	100 (1.8%)	0.73	0.106	0.04
	adg2_9		113 (4.0%)	70 (2.5%)	183 (3.2%)	0.63	0.001	0.09
	adg2_10		390 (13.7%)	276 (9.7%)	666 (11.7%)	0.74	<.001	0.12
	adg2_11		480 (16.8%)	381 (13.3%)	861 (15.1%)	0.83	<.001	0.1
	adg2_12		12 (0.4%)	<=5 (0.2%)	17 (0.3%)	0.42	0.089	0.05
	adg2_13		<=5 (0.2%)	<=5 (0.2%)	10 (0.2%)	1	1	0
	adg2_14		80 (2.8%)	97 (3.4%)	177 (3.1%)	1.21	0.194	0.03
	adg2_15					.		.
	adg2_16		11 (0.4%)	6 (0.2%)	17 (0.3%)	0.55	0.225	0.03
	adg2_17		<=5 (0.0%)	0 (0.0%)	<=5 (0.0%)	0	0.317	0.03
	adg2_18		66 (2.3%)	57 (2.0%)	123 (2.2%)	0.87	0.412	0.02
	adg2_19					.		.
	adg2_20		18 (0.6%)	10 (0.4%)	28 (0.5%)	0.56	0.13	0.04
	adg2_21		20 (0.7%)	13 (0.5%)	33 (0.6%)	0.65	0.222	0.03
	adg2_22		125 (4.4%)	182 (6.4%)	307 (5.4%)	1.43	<.001	0.09
	adg2_23		18 (0.6%)	20 (0.7%)	38 (0.7%)	1.11	0.745	0.01
	adg2_24		38 (1.3%)	30 (1.1%)	68 (1.2%)	0.79	0.329	0.03
	adg2_25		69 (2.4%)	56 (2.0%)	125 (2.2%)	0.82	0.24	0.03
	adg2_26		108 (3.8%)	89 (3.1%)	197 (3.5%)	0.83	0.168	0.04
	adg2_27		246 (8.6%)	246 (8.6%)	492 (8.6%)	1	1	0
	adg2_28		338 (11.8%)	281 (9.8%)	619 (10.8%)	0.85	0.015	0.06
	adg2_29		150 (5.3%)	141 (4.9%)	291 (5.1%)	0.94	0.588	0.01
	adg2_30		45 (1.6%)	25 (0.9%)	70 (1.2%)	0.56	0.016	0.06
	adg2_31		328 (11.5%)	239 (8.4%)	567 (9.9%)	0.75	<.001	0.1
	adg2_33					.		.
	adg2_34		6 (0.2%)	<=5 (0.1%)	10 (0.2%)	0.67	0.527	0.02
	incquint2_1	0	2,189 (76.7%)	2,175 (76.2%)	4,364 (76.4%)	1.01	0.662	0.01
		1	666 (23.3%)	680 (23.8%)	1,346 (23.6%)	1.01		0.01
	incquint2_2	0	2,249 (78.8%)	2,242 (78.5%)	4,491 (78.7%)	1.01	0.821	0.01
		1	606 (21.2%)	613 (21.5%)	1,219 (21.3%)	1.01		0.01
	incquint2_3	0	2,246 (78.7%)	2,296 (80.4%)	4,542 (79.5%)	0.94	0.101	0.04
		1	609 (21.3%)	559 (19.6%)	1,168 (20.5%)	0.94		0.04
	incquint2_4	0	2,345 (82.1%)	2,333 (81.7%)	4,678 (81.9%)	1.02	0.68	0.01
		1	510 (17.9%)	522 (18.3%)	1,032 (18.1%)	1.02		0.01
	incquint2_5	0	2,391 (83.7%)	2,374 (83.2%)	4,765 (83.5%)	1.03	0.545	0.02
		1	464 (16.3%)	481 (16.8%)	945 (16.5%)	1.03		0.02
	rural2_N		2,387 (83.6%)	2,363 (82.8%)	4,750 (83.2%)	1.04	0.396	0.02
	rural2_Y		468 (16.4%)	492 (17.2%)	960 (16.8%)	1.04	0.396	0.02

## Sheet: Female_breast
	The percentages are col percentages
	VARIABLE	VALUE	0	1	TOTAL	VARIANCE RATIO	P-VALUE	STANDARDIZED DIFFERENCE OF THE MEAN
			N=10,315	N=10,315	N=20,630
	age2	Mean ± SD	71.55 ± 15.10	71.52 ± 15.02	71.53 ± 15.06	0.99	0.911	0
		Median (IQR)	75 (61-83)	75 (61-83)	75 (61-83)	0.99	0.748	0
	Sex on RPDB	F	10,315 (100.0%)	10,315 (100.0%)	20,630 (100.0%)	n/a	n/a	n/a
	ltcflag2		1,115 (10.8%)	1,140 (11.1%)	2,255 (10.9%)	1.02	0.577	0.01
	adg2_1		215 (2.1%)	180 (1.7%)	395 (1.9%)	0.84	0.075	0.02
	adg2_2		638 (6.2%)	528 (5.1%)	1,166 (5.7%)	0.84	<.001	0.05
	adg2_3		728 (7.1%)	575 (5.6%)	1,303 (6.3%)	0.8	<.001	0.06
	adg2_4		291 (2.8%)	259 (2.5%)	550 (2.7%)	0.89	0.167	0.02
	adg2_5		6 (0.1%)	<=5 (0.0%)	8 (0.0%)	0.33	0.157	0.02
	adg2_6		62 (0.6%)	63 (0.6%)	125 (0.6%)	1.02	0.929	0
	adg2_7		660 (6.4%)	456 (4.4%)	1,116 (5.4%)	0.71	<.001	0.09
	adg2_8		415 (4.0%)	352 (3.4%)	767 (3.7%)	0.85	0.02	0.03
	adg2_9		425 (4.1%)	355 (3.4%)	780 (3.8%)	0.84	0.011	0.04
	adg2_10		1,476 (14.3%)	1,240 (12.0%)	2,716 (13.2%)	0.86	<.001	0.07
	adg2_11		1,637 (15.9%)	1,402 (13.6%)	3,039 (14.7%)	0.88	<.001	0.06
	adg2_12		59 (0.6%)	44 (0.4%)	103 (0.5%)	0.75	0.138	0.02
	adg2_13		8 (0.1%)	<=5 (0.0%)	12 (0.1%)	0.5	0.248	0.02
	adg2_14		320 (3.1%)	358 (3.5%)	678 (3.3%)	1.11	0.138	0.02
	adg2_15					.		.
	adg2_16		23 (0.2%)	34 (0.3%)	57 (0.3%)	1.48	0.145	0.02
	adg2_17		<=5 (0.0%)	<=5 (0.0%)	<=5 (0.0%)	1.5	0.655	0.01
	adg2_18		205 (2.0%)	160 (1.6%)	365 (1.8%)	0.78	0.017	0.03
	adg2_19					.		.
	adg2_20		66 (0.6%)	56 (0.5%)	122 (0.6%)	0.85	0.364	0.01
	adg2_21		97 (0.9%)	80 (0.8%)	177 (0.9%)	0.83	0.199	0.02
	adg2_22		604 (5.9%)	470 (4.6%)	1,074 (5.2%)	0.79	<.001	0.06
	adg2_23		96 (0.9%)	100 (1.0%)	196 (1.0%)	1.04	0.774	0
	adg2_24		176 (1.7%)	176 (1.7%)	352 (1.7%)	1	1	0
	adg2_25		372 (3.6%)	367 (3.6%)	739 (3.6%)	0.99	0.851	0
	adg2_26		406 (3.9%)	354 (3.4%)	760 (3.7%)	0.88	0.055	0.03
	adg2_27		922 (8.9%)	675 (6.5%)	1,597 (7.7%)	0.75	<.001	0.09
	adg2_28		1,253 (12.1%)	949 (9.2%)	2,202 (10.7%)	0.78	<.001	0.1
	adg2_29		407 (3.9%)	286 (2.8%)	693 (3.4%)	0.71	<.001	0.07
	adg2_30		172 (1.7%)	130 (1.3%)	302 (1.5%)	0.76	0.015	0.03
	adg2_31		1,136 (11.0%)	1,273 (12.3%)	2,409 (11.7%)	1.1	0.003	0.04
	adg2_33		7 (0.1%)	18 (0.2%)	25 (0.1%)	2.57	0.028	0.03
	adg2_34		30 (0.3%)	27 (0.3%)	57 (0.3%)	0.9	0.691	0.01
	incquint2_1	0	7,988 (77.4%)	8,005 (77.6%)	15,993 (77.5%)	0.99	0.777	0
		1	2,327 (22.6%)	2,310 (22.4%)	4,637 (22.5%)	0.99		0
	incquint2_2	0	8,018 (77.7%)	8,014 (77.7%)	16,032 (77.7%)	1	0.947	0
		1	2,297 (22.3%)	2,301 (22.3%)	4,598 (22.3%)	1		0
	incquint2_3	0	8,301 (80.5%)	8,297 (80.4%)	16,598 (80.5%)	1	0.944	0
		1	2,014 (19.5%)	2,018 (19.6%)	4,032 (19.5%)	1		0
	incquint2_4	0	8,428 (81.7%)	8,502 (82.4%)	16,930 (82.1%)	0.97	0.179	0.02
		1	1,887 (18.3%)	1,813 (17.6%)	3,700 (17.9%)	0.97		0.02
	incquint2_5	0	8,525 (82.6%)	8,442 (81.8%)	16,967 (82.2%)	1.04	0.13	0.02
		1	1,790 (17.4%)	1,873 (18.2%)	3,663 (17.8%)	1.04		0.02
	rural2_N		8,796 (85.3%)	8,841 (85.7%)	17,637 (85.5%)	0.98	0.374	0.01
	rural2_Y		1,519 (14.7%)	1,474 (14.3%)	2,993 (14.5%)	0.98	0.374	0.01

## Sheet: Gastric
	The percentages are col percentages
	VARIABLE	VALUE	0	1	TOTAL	VARIANCE RATIO	P-VALUE	STANDARDIZED DIFFERENCE OF THE MEAN
			N=4,853	N=4,853	N=9,706
	age2	Mean ± SD	69.46 ± 13.05	69.44 ± 12.92	69.45 ± 12.98	0.98	0.927	0
		Median (IQR)	72 (61-79)	72 (62-79)	72 (61-79)	0.98	0.783	0
	Sex on RPDB	F	1,578 (32.5%)	1,578 (32.5%)	3,156 (32.5%)	n/a	1	n/a
		M	3,275 (67.5%)	3,275 (67.5%)	6,550 (67.5%)	n/a		n/a
	ltcflag2		106 (2.2%)	87 (1.8%)	193 (2.0%)	0.82	0.167	0.03
	adg2_1		101 (2.1%)	111 (2.3%)	212 (2.2%)	1.1	0.487	0.01
	adg2_2		266 (5.5%)	249 (5.1%)	515 (5.3%)	0.94	0.441	0.02
	adg2_3		356 (7.3%)	281 (5.8%)	637 (6.6%)	0.8	0.002	0.06
	adg2_4		153 (3.2%)	112 (2.3%)	265 (2.7%)	0.74	0.011	0.05
	adg2_5		<=5 (0.1%)	0 (0.0%)	<=5 (0.0%)	0	0.083	0.04
	adg2_6		22 (0.5%)	19 (0.4%)	41 (0.4%)	0.86	0.639	0.01
	adg2_7		285 (5.9%)	556 (11.5%)	841 (8.7%)	1.84	<.001	0.2
	adg2_8		121 (2.5%)	100 (2.1%)	221 (2.3%)	0.83	0.153	0.03
	adg2_9		206 (4.2%)	140 (2.9%)	346 (3.6%)	0.69	<.001	0.07
	adg2_10		648 (13.4%)	518 (10.7%)	1,166 (12.0%)	0.82	<.001	0.08
	adg2_11		761 (15.7%)	595 (12.3%)	1,356 (14.0%)	0.81	<.001	0.1
	adg2_12		15 (0.3%)	16 (0.3%)	31 (0.3%)	1.07	0.857	0
	adg2_13		<=5 (0.1%)	<=5 (0.1%)	8 (0.1%)	0.6	0.479	0.01
	adg2_14		130 (2.7%)	118 (2.4%)	248 (2.6%)	0.91	0.44	0.02
	adg2_15					.		.
	adg2_16		15 (0.3%)	11 (0.2%)	26 (0.3%)	0.73	0.432	0.02
	adg2_17		<=5 (0.0%)	<=5 (0.0%)	<=5 (0.0%)	1	1	0
	adg2_18		88 (1.8%)	79 (1.6%)	167 (1.7%)	0.9	0.482	0.01
	adg2_19					.		.
	adg2_20		26 (0.5%)	21 (0.4%)	47 (0.5%)	0.81	0.465	0.01
	adg2_21		35 (0.7%)	27 (0.6%)	62 (0.6%)	0.77	0.308	0.02
	adg2_22		234 (4.8%)	264 (5.4%)	498 (5.1%)	1.12	0.168	0.03
	adg2_23		43 (0.9%)	21 (0.4%)	64 (0.7%)	0.49	0.006	0.06
	adg2_24		55 (1.1%)	48 (1.0%)	103 (1.1%)	0.87	0.488	0.01
	adg2_25		115 (2.4%)	95 (2.0%)	210 (2.2%)	0.83	0.163	0.03
	adg2_26		192 (4.0%)	148 (3.0%)	340 (3.5%)	0.78	0.015	0.05
	adg2_27		384 (7.9%)	369 (7.6%)	753 (7.8%)	0.96	0.569	0.01
	adg2_28		597 (12.3%)	468 (9.6%)	1,065 (11.0%)	0.81	<.001	0.09
	adg2_29		199 (4.1%)	215 (4.4%)	414 (4.3%)	1.08	0.422	0.02
	adg2_30		99 (2.0%)	58 (1.2%)	157 (1.6%)	0.59	<.001	0.07
	adg2_31		553 (11.4%)	421 (8.7%)	974 (10.0%)	0.78	<.001	0.09
	adg2_33		<=5 (0.1%)	<=5 (0.0%)	<=5 (0.1%)	0.67	0.655	0.01
	adg2_34		12 (0.2%)	15 (0.3%)	27 (0.3%)	1.25	0.563	0.01
	incquint2_1	0	3,787 (78.0%)	3,753 (77.3%)	7,540 (77.7%)	1.02	0.407	0.02
		1	1,066 (22.0%)	1,100 (22.7%)	2,166 (22.3%)	1.02		0.02
	incquint2_2	0	3,685 (75.9%)	3,679 (75.8%)	7,364 (75.9%)	1	0.887	0
		1	1,168 (24.1%)	1,174 (24.2%)	2,342 (24.1%)	1		0
	incquint2_3	0	3,869 (79.7%)	3,910 (80.6%)	7,779 (80.1%)	0.97	0.297	0.02
		1	984 (20.3%)	943 (19.4%)	1,927 (19.9%)	0.97		0.02
	incquint2_4	0	4,006 (82.5%)	4,005 (82.5%)	8,011 (82.5%)	1	0.979	0
		1	847 (17.5%)	848 (17.5%)	1,695 (17.5%)	1		0
	incquint2_5	0	4,065 (83.8%)	4,065 (83.8%)	8,130 (83.8%)	1	1	0
		1	788 (16.2%)	788 (16.2%)	1,576 (16.2%)	1		0
	rural2_N		4,105 (84.6%)	4,244 (87.5%)	8,349 (86.0%)	0.84	<.001	0.08
	rural2_Y		748 (15.4%)	609 (12.5%)	1,357 (14.0%)	0.84	<.001	0.08

## Sheet: Head_and_neck
	The percentages are col percentages
	VARIABLE	VALUE	0	1	TOTAL	VARIANCE RATIO	P-VALUE	STANDARDIZED DIFFERENCE OF THE MEAN
			N=4,269	N=4,269	N=8,538
	age2	Mean ± SD	68.45 ± 12.56	68.42 ± 12.47	68.44 ± 12.51	0.99	0.899	0
		Median (IQR)	70 (60-78)	69 (60-77)	69 (60-78)	0.99	0.838	0
	Sex on RPDB	F	1,130 (26.5%)	1,130 (26.5%)	2,260 (26.5%)	n/a	1	n/a
		M	3,139 (73.5%)	3,139 (73.5%)	6,278 (73.5%)	n/a		n/a
	ltcflag2		212 (5.0%)	208 (4.9%)	420 (4.9%)	0.98	0.841	0
	adg2_1		97 (2.3%)	104 (2.4%)	201 (2.4%)	1.07	0.617	0.01
	adg2_2		247 (5.8%)	284 (6.7%)	531 (6.2%)	1.14	0.097	0.04
	adg2_3		320 (7.5%)	259 (6.1%)	579 (6.8%)	0.82	0.009	0.06
	adg2_4		133 (3.1%)	148 (3.5%)	281 (3.3%)	1.11	0.363	0.02
	adg2_5		<=5 (0.1%)	<=5 (0.0%)	<=5 (0.0%)	0.33	0.317	0.02
	adg2_6		21 (0.5%)	28 (0.7%)	49 (0.6%)	1.33	0.316	0.02
	adg2_7		266 (6.2%)	245 (5.7%)	511 (6.0%)	0.93	0.338	0.02
	adg2_8		107 (2.5%)	125 (2.9%)	232 (2.7%)	1.16	0.231	0.03
	adg2_9		206 (4.8%)	177 (4.1%)	383 (4.5%)	0.87	0.129	0.03
	adg2_10		600 (14.1%)	543 (12.7%)	1,143 (13.4%)	0.92	0.07	0.04
	adg2_11		768 (18.0%)	656 (15.4%)	1,424 (16.7%)	0.88	0.001	0.07
	adg2_12		21 (0.5%)	17 (0.4%)	38 (0.4%)	0.81	0.515	0.01
	adg2_13		<=5 (0.1%)	7 (0.2%)	10 (0.1%)	2.33	0.206	0.03
	adg2_14		114 (2.7%)	133 (3.1%)	247 (2.9%)	1.16	0.22	0.03
	adg2_15					.		.
	adg2_16		13 (0.3%)	11 (0.3%)	24 (0.3%)	0.85	0.683	0.01
	adg2_17					.		.
	adg2_18		81 (1.9%)	67 (1.6%)	148 (1.7%)	0.83	0.246	0.03
	adg2_19					.		.
	adg2_20		21 (0.5%)	42 (1.0%)	63 (0.7%)	1.99	0.008	0.06
	adg2_21		35 (0.8%)	38 (0.9%)	73 (0.9%)	1.08	0.724	0.01
	adg2_22		226 (5.3%)	292 (6.8%)	518 (6.1%)	1.27	0.003	0.06
	adg2_23		36 (0.8%)	61 (1.4%)	97 (1.1%)	1.68	0.011	0.06
	adg2_24		59 (1.4%)	84 (2.0%)	143 (1.7%)	1.42	0.035	0.05
	adg2_25		155 (3.6%)	192 (4.5%)	347 (4.1%)	1.23	0.043	0.04
	adg2_26		155 (3.6%)	187 (4.4%)	342 (4.0%)	1.2	0.077	0.04
	adg2_27		374 (8.8%)	379 (8.9%)	753 (8.8%)	1.01	0.849	0
	adg2_28		514 (12.0%)	469 (11.0%)	983 (11.5%)	0.92	0.127	0.03
	adg2_29		193 (4.5%)	141 (3.3%)	334 (3.9%)	0.74	0.004	0.06
	adg2_30		61 (1.4%)	50 (1.2%)	111 (1.3%)	0.82	0.293	0.02
	adg2_31		495 (11.6%)	510 (11.9%)	1,005 (11.8%)	1.03	0.614	0.01
	adg2_33					.		.
	adg2_34		13 (0.3%)	39 (0.9%)	52 (0.6%)	2.98	<.001	0.08
	incquint2_1	0	3,191 (74.7%)	3,138 (73.5%)	6,329 (74.1%)	1.03	0.19	0.03
		1	1,078 (25.3%)	1,131 (26.5%)	2,209 (25.9%)	1.03		0.03
	incquint2_2	0	3,298 (77.3%)	3,257 (76.3%)	6,555 (76.8%)	1.03	0.293	0.02
		1	971 (22.7%)	1,012 (23.7%)	1,983 (23.2%)	1.03		0.02
	incquint2_3	0	3,424 (80.2%)	3,431 (80.4%)	6,855 (80.3%)	0.99	0.849	0
		1	845 (19.8%)	838 (19.6%)	1,683 (19.7%)	0.99		0
	incquint2_4	0	3,523 (82.5%)	3,569 (83.6%)	7,092 (83.1%)	0.95	0.184	0.03
		1	746 (17.5%)	700 (16.4%)	1,446 (16.9%)	0.95		0.03
	incquint2_5	0	3,640 (85.3%)	3,681 (86.2%)	7,321 (85.7%)	0.95	0.204	0.03
		1	629 (14.7%)	588 (13.8%)	1,217 (14.3%)	0.95		0.03
	rural2_N		3,581 (83.9%)	3,600 (84.3%)	7,181 (84.1%)	0.98	0.574	0.01
	rural2_Y		688 (16.1%)	669 (15.7%)	1,357 (15.9%)	0.98	0.574	0.01

## Sheet: Leukemia
	The percentages are col percentages
	VARIABLE	VALUE	0	1	TOTAL	VARIANCE RATIO	P-VALUE	STANDARDIZED DIFFERENCE OF THE MEAN
			N=2,654	N=2,654	N=5,308
	age2	Mean ± SD	68.50 ± 14.66	68.49 ± 14.56	68.49 ± 14.61	0.99	0.995	0
		Median (IQR)	72 (61-79)	72 (61-79)	72 (61-79)	0.99	0.872	0
	Sex on RPDB	F	1,015 (38.2%)	1,015 (38.2%)	2,030 (38.2%)	n/a	1	n/a
		M	1,639 (61.8%)	1,639 (61.8%)	3,278 (61.8%)	n/a		n/a
	ltcflag2		83 (3.1%)	68 (2.6%)	151 (2.8%)	0.82	0.216	0.03
	adg2_1		57 (2.1%)	127 (4.8%)	184 (3.5%)	2.17	<.001	0.14
	adg2_2		165 (6.2%)	254 (9.6%)	419 (7.9%)	1.48	<.001	0.12
	adg2_3		169 (6.4%)	163 (6.1%)	332 (6.3%)	0.97	0.734	0.01
	adg2_4		75 (2.8%)	153 (5.8%)	228 (4.3%)	1.98	<.001	0.15
	adg2_5		<=5 (0.0%)	<=5 (0.1%)	<=5 (0.1%)	2	0.564	0.02
	adg2_6		15 (0.6%)	13 (0.5%)	28 (0.5%)	0.87	0.705	0.01
	adg2_7		155 (5.8%)	151 (5.7%)	306 (5.8%)	0.98	0.814	0.01
	adg2_8		68 (2.6%)	92 (3.5%)	160 (3.0%)	1.34	0.054	0.05
	adg2_9		124 (4.7%)	90 (3.4%)	214 (4.0%)	0.74	0.018	0.07
	adg2_10		341 (12.8%)	308 (11.6%)	649 (12.2%)	0.92	0.167	0.04
	adg2_11		431 (16.2%)	440 (16.6%)	871 (16.4%)	1.02	0.739	0.01
	adg2_12		7 (0.3%)	9 (0.3%)	16 (0.3%)	1.28	0.617	0.01
	adg2_13		<=5 (0.1%)	<=5 (0.0%)	<=5 (0.1%)	0.5	0.564	0.02
	adg2_14		81 (3.1%)	84 (3.2%)	165 (3.1%)	1.04	0.812	0.01
	adg2_15					.		.
	adg2_16		11 (0.4%)	10 (0.4%)	21 (0.4%)	0.91	0.827	0.01
	adg2_17		<=5 (0.0%)	0 (0.0%)	<=5 (0.0%)	0	0.317	0.03
	adg2_18		38 (1.4%)	47 (1.8%)	85 (1.6%)	1.23	0.325	0.03
	adg2_19					.		.
	adg2_20		18 (0.7%)	31 (1.2%)	49 (0.9%)	1.71	0.062	0.05
	adg2_21		13 (0.5%)	48 (1.8%)	61 (1.1%)	3.64	<.001	0.12
	adg2_22		108 (4.1%)	127 (4.8%)	235 (4.4%)	1.17	0.205	0.03
	adg2_23		24 (0.9%)	20 (0.8%)	44 (0.8%)	0.83	0.545	0.02
	adg2_24		31 (1.2%)	31 (1.2%)	62 (1.2%)	1	1	0
	adg2_25		76 (2.9%)	62 (2.3%)	138 (2.6%)	0.82	0.227	0.03
	adg2_26		93 (3.5%)	199 (7.5%)	292 (5.5%)	2.05	<.001	0.18
	adg2_27		216 (8.1%)	284 (10.7%)	500 (9.4%)	1.28	0.001	0.09
	adg2_28		296 (11.2%)	410 (15.4%)	706 (13.3%)	1.32	<.001	0.13
	adg2_29		102 (3.8%)	79 (3.0%)	181 (3.4%)	0.78	0.082	0.05
	adg2_30		44 (1.7%)	38 (1.4%)	82 (1.5%)	0.87	0.504	0.02
	adg2_31		274 (10.3%)	160 (6.0%)	434 (8.2%)	0.61	<.001	0.16
	adg2_33		<=5 (0.0%)	<=5 (0.0%)	<=5 (0.0%)	1	1	0
	adg2_34		8 (0.3%)	21 (0.8%)	29 (0.5%)	2.61	0.015	0.07
	incquint2_1	0	2,064 (77.8%)	2,081 (78.4%)	4,145 (78.1%)	0.98	0.573	0.02
		1	590 (22.2%)	573 (21.6%)	1,163 (21.9%)	0.98		0.02
	incquint2_2	0	2,090 (78.7%)	2,093 (78.9%)	4,183 (78.8%)	1	0.92	0
		1	564 (21.3%)	561 (21.1%)	1,125 (21.2%)	1		0
	incquint2_3	0	2,147 (80.9%)	2,163 (81.5%)	4,310 (81.2%)	0.98	0.574	0.02
		1	507 (19.1%)	491 (18.5%)	998 (18.8%)	0.98		0.02
	incquint2_4	0	2,143 (80.7%)	2,173 (81.9%)	4,316 (81.3%)	0.95	0.291	0.03
		1	511 (19.3%)	481 (18.1%)	992 (18.7%)	0.95		0.03
	incquint2_5	0	2,172 (81.8%)	2,106 (79.4%)	4,278 (80.6%)	1.1	0.022	0.06
		1	482 (18.2%)	548 (20.6%)	1,030 (19.4%)	1.1		0.06
	rural2_N		2,232 (84.1%)	2,217 (83.5%)	4,449 (83.8%)	1.03	0.576	0.02
	rural2_Y		422 (15.9%)	437 (16.5%)	859 (16.2%)	1.03	0.576	0.02

## Sheet: Liver
	The percentages are col percentages
	VARIABLE	VALUE	0	1	TOTAL	VARIANCE RATIO	P-VALUE	STANDARDIZED DIFFERENCE OF THE MEAN
			N=1,549	N=1,549	N=3,098
	age2	Mean ± SD	65.33 ± 12.21	65.32 ± 12.08	65.33 ± 12.15	0.98	0.982	0
		Median (IQR)	67 (57-75)	67 (57-74)	67 (57-74)	0.98	0.935	0
	Sex on RPDB	F	338 (21.8%)	338 (21.8%)	676 (21.8%)	n/a	1	n/a
		M	1,211 (78.2%)	1,211 (78.2%)	2,422 (78.2%)	n/a		n/a
	ltcflag2		21 (1.4%)	6 (0.4%)	27 (0.9%)	0.29	0.004	0.1
	adg2_1		32 (2.1%)	28 (1.8%)	60 (1.9%)	0.88	0.602	0.02
	adg2_2		67 (4.3%)	71 (4.6%)	138 (4.5%)	1.06	0.728	0.01
	adg2_3		88 (5.7%)	75 (4.8%)	163 (5.3%)	0.86	0.296	0.04
	adg2_4		45 (2.9%)	109 (7.0%)	154 (5.0%)	2.32	<.001	0.19
	adg2_5					.		.
	adg2_6		10 (0.6%)	<=5 (0.3%)	14 (0.5%)	0.4	0.108	0.06
	adg2_7		78 (5.0%)	119 (7.7%)	197 (6.4%)	1.48	0.003	0.11
	adg2_8		34 (2.2%)	33 (2.1%)	67 (2.2%)	0.97	0.902	0
	adg2_9		75 (4.8%)	64 (4.1%)	139 (4.5%)	0.86	0.34	0.03
	adg2_10		208 (13.4%)	224 (14.5%)	432 (13.9%)	1.06	0.407	0.03
	adg2_11		254 (16.4%)	286 (18.5%)	540 (17.4%)	1.1	0.13	0.05
	adg2_12		6 (0.4%)	11 (0.7%)	17 (0.5%)	1.83	0.224	0.04
	adg2_13		0 (0.0%)	<=5 (0.1%)	<=5 (0.0%)	.	0.317	0.04
	adg2_14		59 (3.8%)	48 (3.1%)	107 (3.5%)	0.82	0.279	0.04
	adg2_15					.		.
	adg2_16		8 (0.5%)	<=5 (0.3%)	12 (0.4%)	0.5	0.247	0.04
	adg2_17					.		.
	adg2_18		29 (1.9%)	34 (2.2%)	63 (2.0%)	1.17	0.524	0.02
	adg2_19					.		.
	adg2_20		7 (0.5%)	6 (0.4%)	13 (0.4%)	0.86	0.781	0.01
	adg2_21		6 (0.4%)	8 (0.5%)	14 (0.5%)	1.33	0.592	0.02
	adg2_22		64 (4.1%)	53 (3.4%)	117 (3.8%)	0.83	0.3	0.04
	adg2_23		15 (1.0%)	<=5 (0.3%)	20 (0.6%)	0.34	0.025	0.08
	adg2_24		30 (1.9%)	12 (0.8%)	42 (1.4%)	0.4	0.005	0.1
	adg2_25		51 (3.3%)	45 (2.9%)	96 (3.1%)	0.89	0.534	0.02
	adg2_26		54 (3.5%)	45 (2.9%)	99 (3.2%)	0.84	0.358	0.03
	adg2_27		108 (7.0%)	84 (5.4%)	192 (6.2%)	0.79	0.074	0.06
	adg2_28		175 (11.3%)	204 (13.2%)	379 (12.2%)	1.14	0.112	0.06
	adg2_29		46 (3.0%)	59 (3.8%)	105 (3.4%)	1.27	0.197	0.05
	adg2_30		20 (1.3%)	29 (1.9%)	49 (1.6%)	1.44	0.195	0.05
	adg2_31		134 (8.7%)	94 (6.1%)	228 (7.4%)	0.72	0.006	0.1
	adg2_33					.		.
	adg2_34		7 (0.5%)	0 (0.0%)	7 (0.2%)	0	0.008	0.1
	incquint2_1	0	1,117 (72.1%)	1,145 (73.9%)	2,262 (73.0%)	0.96	0.257	0.04
		1	432 (27.9%)	404 (26.1%)	836 (27.0%)	0.96		0.04
	incquint2_2	0	1,224 (79.0%)	1,203 (77.7%)	2,427 (78.3%)	1.05	0.36	0.03
		1	325 (21.0%)	346 (22.3%)	671 (21.7%)	1.05		0.03
	incquint2_3	0	1,235 (79.7%)	1,246 (80.4%)	2,481 (80.1%)	0.97	0.621	0.02
		1	314 (20.3%)	303 (19.6%)	617 (19.9%)	0.97		0.02
	incquint2_4	0	1,298 (83.8%)	1,291 (83.3%)	2,589 (83.6%)	1.02	0.734	0.01
		1	251 (16.2%)	258 (16.7%)	509 (16.4%)	1.02		0.01
	incquint2_5	0	1,322 (85.3%)	1,311 (84.6%)	2,633 (85.0%)	1.04	0.58	0.02
		1	227 (14.7%)	238 (15.4%)	465 (15.0%)	1.04		0.02
	rural2_N		1,320 (85.2%)	1,424 (91.9%)	2,744 (88.6%)	0.59	<.001	0.21
	rural2_Y		229 (14.8%)	125 (8.1%)	354 (11.4%)	0.59	<.001	0.21

[truncated: 12 more sheets: Lung, Lymphoma, Melanoma, Myeloma, Other_tumour, Ovary, Pancreas, Prostate, Renal, Testis, Thyroid, Uterus]
