# Supplementary material for: Phase-specific and lifetime costs of cancer care in Ontario, Canada
Source: BMC Cancer. 2016 Oct 18;16:809. doi: 10.1186/s12885-016-2835-7 (PMC5070134; doi:10.1186/s12885-016-2835-7)
Supplement: Additional file 3: — Match at diagnosis. (XLSX 91 kb) [file 12885_2016_2835_MOESM3_ESM.xlsx]

## Sheet: Bladder
	The percentages are col percentages
	VARIABLE	VALUE	0	1	TOTAL	VARIANCE RATIO	P-VALUE	STANDARDIZED DIFFERENCE OF THE MEAN
			N=11,660	N=11,660	N=23,320
	age	Mean ± SD	69.67 ± 11.77	69.63 ± 11.75	69.65 ± 11.76	1	0.752	0
		Median (IQR)	71 (62-78)	71 (62-78)	71 (62-78)	1	0.708	0
	Sex on RPDB	F	3,137 (26.9%)	3,137 (26.9%)	6,274 (26.9%)	n/a	1	n/a
		M	8,523 (73.1%)	8,523 (73.1%)	17,046 (73.1%)	n/a		n/a
	ltcflag1		228 (2.0%)	194 (1.7%)	422 (1.8%)	0.85	0.095	0.02
	adg1_1		449 (3.9%)	140 (1.2%)	589 (2.5%)	0.32	<.001	0.17
	adg1_2		911 (7.8%)	446 (3.8%)	1,357 (5.8%)	0.51	<.001	0.17
	adg1_3		1,746 (15.0%)	1,034 (8.9%)	2,780 (11.9%)	0.63	<.001	0.19
	adg1_4		501 (4.3%)	176 (1.5%)	677 (2.9%)	0.36	<.001	0.17
	adg1_5		15 (0.1%)	7 (0.1%)	22 (0.1%)	0.47	0.088	0.02
	adg1_6		104 (0.9%)	71 (0.6%)	175 (0.8%)	0.68	0.012	0.03
	adg1_7		1,514 (13.0%)	738 (6.3%)	2,252 (9.7%)	0.52	<.001	0.23
	adg1_8		443 (3.8%)	688 (5.9%)	1,131 (4.8%)	1.52	<.001	0.1
	adg1_9		756 (6.5%)	428 (3.7%)	1,184 (5.1%)	0.58	<.001	0.13
	adg1_10		3,853 (33.0%)	3,467 (29.7%)	7,320 (31.4%)	0.94	<.001	0.07
	adg1_11		2,721 (23.3%)	1,942 (16.7%)	4,663 (20.0%)	0.78	<.001	0.17
	adg1_12		104 (0.9%)	60 (0.5%)	164 (0.7%)	0.58	<.001	0.05
	adg1_13		25 (0.2%)	7 (0.1%)	32 (0.1%)	0.28	0.001	0.04
	adg1_14		395 (3.4%)	386 (3.3%)	781 (3.3%)	0.98	0.743	0
	adg1_15					.		.
	adg1_16		55 (0.5%)	34 (0.3%)	89 (0.4%)	0.62	0.026	0.03
	adg1_17		<=5 (0.0%)	0 (0.0%)	<=5 (0.0%)	0	0.083	0.02
	adg1_18		303 (2.6%)	193 (1.7%)	496 (2.1%)	0.64	<.001	0.07
	adg1_19					.		.
	adg1_20		148 (1.3%)	54 (0.5%)	202 (0.9%)	0.37	<.001	0.09
	adg1_21		125 (1.1%)	55 (0.5%)	180 (0.8%)	0.44	<.001	0.07
	adg1_22		993 (8.5%)	577 (4.9%)	1,570 (6.7%)	0.6	<.001	0.14
	adg1_23		163 (1.4%)	111 (1.0%)	274 (1.2%)	0.68	0.002	0.04
	adg1_24		204 (1.7%)	103 (0.9%)	307 (1.3%)	0.51	<.001	0.08
	adg1_25		445 (3.8%)	253 (2.2%)	698 (3.0%)	0.58	<.001	0.1
	adg1_26		830 (7.1%)	396 (3.4%)	1,226 (5.3%)	0.5	<.001	0.17
	adg1_27		2,268 (19.5%)	3,202 (27.5%)	5,470 (23.5%)	1.27	<.001	0.19
	adg1_28		3,504 (30.1%)	3,619 (31.0%)	7,123 (30.5%)	1.02	0.102	0.02
	adg1_29		1,383 (11.9%)	1,053 (9.0%)	2,436 (10.4%)	0.79	<.001	0.09
	adg1_30		652 (5.6%)	226 (1.9%)	878 (3.8%)	0.36	<.001	0.19
	adg1_31		2,081 (17.8%)	1,913 (16.4%)	3,994 (17.1%)	0.94	0.003	0.04
	adg1_33		9 (0.1%)	<=5 (0.0%)	11 (0.0%)	0.22	0.035	0.03
	adg1_34		55 (0.5%)	16 (0.1%)	71 (0.3%)	0.29	<.001	0.06
	incquint1_1	0	9,473 (81.2%)	9,271 (79.5%)	18,744 (80.4%)	1.07	<.001	0.04
		1	2,187 (18.8%)	2,389 (20.5%)	4,576 (19.6%)	1.07		0.04
	incquint1_2	0	9,289 (79.7%)	9,231 (79.2%)	18,520 (79.4%)	1.02	0.348	0.01
		1	2,371 (20.3%)	2,429 (20.8%)	4,800 (20.6%)	1.02		0.01
	incquint1_3	0	9,295 (79.7%)	9,383 (80.5%)	18,678 (80.1%)	0.97	0.149	0.02
		1	2,365 (20.3%)	2,277 (19.5%)	4,642 (19.9%)	0.97		0.02
	incquint1_4	0	9,330 (80.0%)	9,434 (80.9%)	18,764 (80.5%)	0.97	0.086	0.02
		1	2,330 (20.0%)	2,226 (19.1%)	4,556 (19.5%)	0.97		0.02
	incquint1_5	0	9,253 (79.4%)	9,321 (79.9%)	18,574 (79.6%)	0.98	0.269	0.01
		1	2,407 (20.6%)	2,339 (20.1%)	4,746 (20.4%)	0.98		0.01
	rural1_N		9,554 (81.9%)	9,859 (84.6%)	19,413 (83.2%)	0.88	<.001	0.07
	rural1_Y		2,106 (18.1%)	1,801 (15.4%)	3,907 (16.8%)	0.88	<.001	0.07

## Sheet: Brain
	The percentages are col percentages
	VARIABLE	VALUE	0	1	TOTAL	VARIANCE RATIO	P-VALUE	STANDARDIZED DIFFERENCE OF THE MEAN
			N=5,227	N=5,227	N=10,454
	age	Mean ± SD	56.30 ± 15.65	56.23 ± 15.64	56.26 ± 15.64	1	0.817	0
		Median (IQR)	57 (45-68)	58 (45-69)	57 (45-69)	1	0.861	0
	Sex on RPDB	F	2,228 (42.6%)	2,228 (42.6%)	4,456 (42.6%)	n/a	1	n/a
		M	2,999 (57.4%)	2,999 (57.4%)	5,998 (57.4%)	n/a		n/a
	ltcflag1		32 (0.6%)	43 (0.8%)	75 (0.7%)	1.34	0.202	0.02
	adg1_1		212 (4.1%)	99 (1.9%)	311 (3.0%)	0.48	<.001	0.13
	adg1_2		261 (5.0%)	253 (4.8%)	514 (4.9%)	0.97	0.717	0.01
	adg1_3		603 (11.5%)	454 (8.7%)	1,057 (10.1%)	0.78	<.001	0.09
	adg1_4		176 (3.4%)	125 (2.4%)	301 (2.9%)	0.72	0.003	0.06
	adg1_5		10 (0.2%)	<=5 (0.0%)	11 (0.1%)	0.1	0.007	0.05
	adg1_6		50 (1.0%)	49 (0.9%)	99 (0.9%)	0.98	0.92	0
	adg1_7		627 (12.0%)	258 (4.9%)	885 (8.5%)	0.44	<.001	0.26
	adg1_8		139 (2.7%)	220 (4.2%)	359 (3.4%)	1.56	<.001	0.09
	adg1_9		203 (3.9%)	316 (6.0%)	519 (5.0%)	1.52	<.001	0.1
	adg1_10		1,279 (24.5%)	1,597 (30.6%)	2,876 (27.5%)	1.15	<.001	0.14
	adg1_11		817 (15.6%)	730 (14.0%)	1,547 (14.8%)	0.91	0.017	0.05
	adg1_12		62 (1.2%)	33 (0.6%)	95 (0.9%)	0.54	0.003	0.06
	adg1_13		12 (0.2%)	<=5 (0.0%)	14 (0.1%)	0.17	0.007	0.05
	adg1_14		108 (2.1%)	91 (1.7%)	199 (1.9%)	0.85	0.224	0.02
	adg1_15					.		.
	adg1_16		23 (0.4%)	16 (0.3%)	39 (0.4%)	0.7	0.261	0.02
	adg1_17		<=5 (0.0%)	<=5 (0.0%)	<=5 (0.0%)	2	0.564	0.01
	adg1_18		80 (1.5%)	64 (1.2%)	144 (1.4%)	0.8	0.179	0.03
	adg1_19					.		.
	adg1_20		64 (1.2%)	25 (0.5%)	89 (0.9%)	0.39	<.001	0.08
	adg1_21		45 (0.9%)	89 (1.7%)	134 (1.3%)	1.96	<.001	0.07
	adg1_22		335 (6.4%)	390 (7.5%)	725 (6.9%)	1.15	0.034	0.04
	adg1_23		60 (1.1%)	96 (1.8%)	156 (1.5%)	1.59	0.004	0.06
	adg1_24		113 (2.2%)	178 (3.4%)	291 (2.8%)	1.56	<.001	0.08
	adg1_25		115 (2.2%)	304 (5.8%)	419 (4.0%)	2.55	<.001	0.19
	adg1_26		295 (5.6%)	380 (7.3%)	675 (6.5%)	1.27	<.001	0.07
	adg1_27		936 (17.9%)	513 (9.8%)	1,449 (13.9%)	0.6	<.001	0.24
	adg1_28		1,388 (26.6%)	1,997 (38.2%)	3,385 (32.4%)	1.21	<.001	0.25
	adg1_29		578 (11.1%)	186 (3.6%)	764 (7.3%)	0.35	<.001	0.29
	adg1_30		239 (4.6%)	70 (1.3%)	309 (3.0%)	0.3	<.001	0.19
	adg1_31		808 (15.5%)	745 (14.3%)	1,553 (14.9%)	0.94	0.083	0.03
	adg1_33		62 (1.2%)	49 (0.9%)	111 (1.1%)	0.79	0.215	0.02
	adg1_34		17 (0.3%)	<=5 (0.0%)	19 (0.2%)	0.12	<.001	0.07
	incquint1_1	0	4,317 (82.6%)	4,351 (83.2%)	8,668 (82.9%)	0.97	0.377	0.02
		1	910 (17.4%)	876 (16.8%)	1,786 (17.1%)	0.97		0.02
	incquint1_2	0	4,169 (79.8%)	4,192 (80.2%)	8,361 (80.0%)	0.98	0.574	0.01
		1	1,058 (20.2%)	1,035 (19.8%)	2,093 (20.0%)	0.98		0.01
	incquint1_3	0	4,194 (80.2%)	4,156 (79.5%)	8,350 (79.9%)	1.03	0.354	0.02
		1	1,033 (19.8%)	1,071 (20.5%)	2,104 (20.1%)	1.03		0.02
	incquint1_4	0	4,131 (79.0%)	4,126 (78.9%)	8,257 (79.0%)	1	0.904	0
		1	1,096 (21.0%)	1,101 (21.1%)	2,197 (21.0%)	1		0
	incquint1_5	0	4,097 (78.4%)	4,083 (78.1%)	8,180 (78.2%)	1.01	0.74	0.01
		1	1,130 (21.6%)	1,144 (21.9%)	2,274 (21.8%)	1.01		0.01
	rural1_N		4,359 (83.4%)	4,487 (85.8%)	8,846 (84.6%)	0.88	<.001	0.07
	rural1_Y		868 (16.6%)	740 (14.2%)	1,608 (15.4%)	0.88	<.001	0.07

## Sheet: Cervix
	The percentages are col percentages
	VARIABLE	VALUE	0	1	TOTAL	VARIANCE RATIO	P-VALUE	STANDARDIZED DIFFERENCE OF THE MEAN
			N=4,731	N=4,731	N=9,462
	age	Mean ± SD	48.74 ± 15.09	48.70 ± 15.07	48.72 ± 15.08	1	0.899	0
		Median (IQR)	46 (37-58)	46 (37-58)	46 (37-58)	1	0.921	0
	Sex on RPDB	F	4,731 (100.0%)	4,731 (100.0%)	9,462 (100.0%)	n/a	n/a	n/a
	ltcflag1		24 (0.5%)	33 (0.7%)	57 (0.6%)	1.37	0.232	0.02
	adg1_1		160 (3.4%)	100 (2.1%)	260 (2.7%)	0.63	<.001	0.08
	adg1_2		123 (2.6%)	120 (2.5%)	243 (2.6%)	0.98	0.845	0
	adg1_3		390 (8.2%)	911 (19.3%)	1,301 (13.7%)	2.06	<.001	0.32
	adg1_4		71 (1.5%)	67 (1.4%)	138 (1.5%)	0.94	0.732	0.01
	adg1_5		<=5 (0.0%)	<=5 (0.0%)	<=5 (0.0%)	1	1	0
	adg1_6		37 (0.8%)	20 (0.4%)	57 (0.6%)	0.54	0.024	0.05
	adg1_7		265 (5.6%)	127 (2.7%)	392 (4.1%)	0.49	<.001	0.15
	adg1_8		91 (1.9%)	143 (3.0%)	234 (2.5%)	1.55	<.001	0.07
	adg1_9		50 (1.1%)	47 (1.0%)	97 (1.0%)	0.94	0.759	0.01
	adg1_10		555 (11.7%)	353 (7.5%)	908 (9.6%)	0.67	<.001	0.15
	adg1_11		231 (4.9%)	189 (4.0%)	420 (4.4%)	0.83	0.036	0.04
	adg1_12		24 (0.5%)	14 (0.3%)	38 (0.4%)	0.58	0.104	0.03
	adg1_13		6 (0.1%)	<=5 (0.0%)	7 (0.1%)	0.17	0.059	0.04
	adg1_14		43 (0.9%)	41 (0.9%)	84 (0.9%)	0.95	0.826	0
	adg1_15					.		.
	adg1_16		<=5 (0.1%)	7 (0.1%)	12 (0.1%)	1.4	0.563	0.01
	adg1_17		<=5 (0.0%)	<=5 (0.0%)	<=5 (0.0%)	1	1	0
	adg1_18		36 (0.8%)	22 (0.5%)	58 (0.6%)	0.61	0.065	0.04
	adg1_19					.		.
	adg1_20		50 (1.1%)	53 (1.1%)	103 (1.1%)	1.06	0.766	0.01
	adg1_21		11 (0.2%)	13 (0.3%)	24 (0.3%)	1.18	0.683	0.01
	adg1_22		154 (3.3%)	110 (2.3%)	264 (2.8%)	0.72	0.006	0.06
	adg1_23		31 (0.7%)	22 (0.5%)	53 (0.6%)	0.71	0.215	0.03
	adg1_24		64 (1.4%)	35 (0.7%)	99 (1.0%)	0.55	0.003	0.06
	adg1_25		41 (0.9%)	42 (0.9%)	83 (0.9%)	1.02	0.912	0
	adg1_26		140 (3.0%)	90 (1.9%)	230 (2.4%)	0.65	<.001	0.07
	adg1_27		719 (15.2%)	768 (16.2%)	1,487 (15.7%)	1.06	0.166	0.03
	adg1_28		437 (9.2%)	359 (7.6%)	796 (8.4%)	0.84	0.004	0.06
	adg1_29		321 (6.8%)	202 (4.3%)	523 (5.5%)	0.65	<.001	0.11
	adg1_30		115 (2.4%)	50 (1.1%)	165 (1.7%)	0.44	<.001	0.11
	adg1_31		418 (8.8%)	319 (6.7%)	737 (7.8%)	0.78	<.001	0.08
	adg1_33		176 (3.7%)	130 (2.7%)	306 (3.2%)	0.75	0.008	0.05
	adg1_34		15 (0.3%)	6 (0.1%)	21 (0.2%)	0.4	0.049	0.04
	incquint1_1	0	3,695 (78.1%)	3,589 (75.9%)	7,284 (77.0%)	1.07	0.01	0.05
		1	1,036 (21.9%)	1,142 (24.1%)	2,178 (23.0%)	1.07		0.05
	incquint1_2	0	3,762 (79.5%)	3,732 (78.9%)	7,494 (79.2%)	1.02	0.447	0.02
		1	969 (20.5%)	999 (21.1%)	1,968 (20.8%)	1.02		0.02
	incquint1_3	0	3,687 (77.9%)	3,744 (79.1%)	7,431 (78.5%)	0.96	0.154	0.03
		1	1,044 (22.1%)	987 (20.9%)	2,031 (21.5%)	0.96		0.03
	incquint1_4	0	3,918 (82.8%)	3,921 (82.9%)	7,839 (82.8%)	1	0.935	0
		1	813 (17.2%)	810 (17.1%)	1,623 (17.2%)	1		0
	incquint1_5	0	3,862 (81.6%)	3,938 (83.2%)	7,800 (82.4%)	0.93	0.04	0.04
		1	869 (18.4%)	793 (16.8%)	1,662 (17.6%)	0.93		0.04
	rural1_N		4,113 (86.9%)	4,126 (87.2%)	8,239 (87.1%)	0.98	0.69	0.01
	rural1_Y		618 (13.1%)	605 (12.8%)	1,223 (12.9%)	0.98	0.69	0.01

## Sheet: Colorectal
	The percentages are col percentages
	VARIABLE	VALUE	0	1	TOTAL	VARIANCE RATIO	P-VALUE	STANDARDIZED DIFFERENCE OF THE MEAN
			N=55,278	N=55,278	N=110,556
	age	Mean ± SD	67.78 ± 12.24	67.74 ± 12.20	67.76 ± 12.22	0.99	0.521	0
		Median (IQR)	69 (60-77)	69 (60-77)	69 (60-77)	0.99	0.503	0
	Sex on RPDB	F	25,237 (45.7%)	25,237 (45.7%)	50,474 (45.7%)	n/a	1	n/a
		M	30,041 (54.3%)	30,041 (54.3%)	60,082 (54.3%)	n/a		n/a
	ltcflag1		785 (1.4%)	665 (1.2%)	1,450 (1.3%)	0.85	0.002	0.02
	adg1_1		2,226 (4.0%)	2,893 (5.2%)	5,119 (4.6%)	1.28	<.001	0.06
	adg1_2		3,909 (7.1%)	3,536 (6.4%)	7,445 (6.7%)	0.91	<.001	0.03
	adg1_3		7,226 (13.1%)	7,994 (14.5%)	15,220 (13.8%)	1.09	<.001	0.04
	adg1_4		2,107 (3.8%)	2,833 (5.1%)	4,940 (4.5%)	1.33	<.001	0.06
	adg1_5		63 (0.1%)	29 (0.1%)	92 (0.1%)	0.46	<.001	0.02
	adg1_6		521 (0.9%)	359 (0.6%)	880 (0.8%)	0.69	<.001	0.03
	adg1_7		6,996 (12.7%)	8,262 (14.9%)	15,258 (13.8%)	1.15	<.001	0.07
	adg1_8		2,082 (3.8%)	1,545 (2.8%)	3,627 (3.3%)	0.75	<.001	0.05
	adg1_9		3,027 (5.5%)	2,051 (3.7%)	5,078 (4.6%)	0.69	<.001	0.08
	adg1_10		15,672 (28.4%)	9,345 (16.9%)	25,017 (22.6%)	0.69	<.001	0.28
	adg1_11		11,321 (20.5%)	8,369 (15.1%)	19,690 (17.8%)	0.79	<.001	0.14
	adg1_12		556 (1.0%)	288 (0.5%)	844 (0.8%)	0.52	<.001	0.06
	adg1_13		110 (0.2%)	15 (0.0%)	125 (0.1%)	0.14	<.001	0.05
	adg1_14		1,918 (3.5%)	1,531 (2.8%)	3,449 (3.1%)	0.8	<.001	0.04
	adg1_15					.		.
	adg1_16		280 (0.5%)	138 (0.2%)	418 (0.4%)	0.49	<.001	0.04
	adg1_17		14 (0.0%)	12 (0.0%)	26 (0.0%)	0.86	0.695	0
	adg1_18		1,223 (2.2%)	965 (1.7%)	2,188 (2.0%)	0.79	<.001	0.03
	adg1_19					.		.
	adg1_20		759 (1.4%)	273 (0.5%)	1,032 (0.9%)	0.36	<.001	0.09
	adg1_21		497 (0.9%)	301 (0.5%)	798 (0.7%)	0.61	<.001	0.04
	adg1_22		4,161 (7.5%)	4,246 (7.7%)	8,407 (7.6%)	1.02	0.335	0.01
	adg1_23		648 (1.2%)	355 (0.6%)	1,003 (0.9%)	0.55	<.001	0.06
	adg1_24		1,012 (1.8%)	623 (1.1%)	1,635 (1.5%)	0.62	<.001	0.06
	adg1_25		1,705 (3.1%)	1,374 (2.5%)	3,079 (2.8%)	0.81	<.001	0.04
	adg1_26		3,631 (6.6%)	5,042 (9.1%)	8,673 (7.8%)	1.35	<.001	0.1
	adg1_27		9,761 (17.7%)	7,898 (14.3%)	17,659 (16.0%)	0.84	<.001	0.09
	adg1_28		15,065 (27.3%)	17,538 (31.7%)	32,603 (29.5%)	1.09	<.001	0.1
	adg1_29		6,286 (11.4%)	5,137 (9.3%)	11,423 (10.3%)	0.84	<.001	0.07
	adg1_30		3,226 (5.8%)	5,500 (9.9%)	8,726 (7.9%)	1.63	<.001	0.15
	adg1_31		9,400 (17.0%)	7,017 (12.7%)	16,417 (14.8%)	0.79	<.001	0.12
	adg1_33		56 (0.1%)	44 (0.1%)	100 (0.1%)	0.79	0.23	0.01
	adg1_34		188 (0.3%)	89 (0.2%)	277 (0.3%)	0.47	<.001	0.04
	incquint1_1	0	45,076 (81.5%)	44,604 (80.7%)	89,680 (81.1%)	1.04	<.001	0.02
		1	10,202 (18.5%)	10,674 (19.3%)	20,876 (18.9%)	1.04		0.02
	incquint1_2	0	43,867 (79.4%)	43,576 (78.8%)	87,443 (79.1%)	1.02	0.031	0.01
		1	11,411 (20.6%)	11,702 (21.2%)	23,113 (20.9%)	1.02		0.01
	incquint1_3	0	44,276 (80.1%)	44,185 (79.9%)	88,461 (80.0%)	1.01	0.494	0
		1	11,002 (19.9%)	11,093 (20.1%)	22,095 (20.0%)	1.01		0
	incquint1_4	0	44,344 (80.2%)	44,501 (80.5%)	88,845 (80.4%)	0.99	0.235	0.01
		1	10,934 (19.8%)	10,777 (19.5%)	21,711 (19.6%)	0.99		0.01
	incquint1_5	0	43,549 (78.8%)	44,246 (80.0%)	87,795 (79.4%)	0.96	<.001	0.03
		1	11,729 (21.2%)	11,032 (20.0%)	22,761 (20.6%)	0.96		0.03
	rural1_N		45,305 (82.0%)	46,439 (84.0%)	91,744 (83.0%)	0.91	<.001	0.05
	rural1_Y		9,973 (18.0%)	8,839 (16.0%)	18,812 (17.0%)	0.91	<.001	0.05

## Sheet: Esophagus
	The percentages are col percentages
	VARIABLE	VALUE	0	1	TOTAL	VARIANCE RATIO	P-VALUE	STANDARDIZED DIFFERENCE OF THE MEAN
			N=4,129	N=4,129	N=8,258
	age	Mean ± SD	67.27 ± 11.95	67.23 ± 11.92	67.25 ± 11.94	0.99	0.886	0
		Median (IQR)	68 (59-76)	68 (59-76)	68 (59-76)	0.99	0.819	0
	Sex on RPDB	F	1,128 (27.3%)	1,128 (27.3%)	2,256 (27.3%)	n/a	1	n/a
		M	3,001 (72.7%)	3,001 (72.7%)	6,002 (72.7%)	n/a		n/a
	ltcflag1		60 (1.5%)	61 (1.5%)	121 (1.5%)	1.02	0.927	0
	adg1_1		137 (3.3%)	70 (1.7%)	207 (2.5%)	0.52	<.001	0.1
	adg1_2		268 (6.5%)	240 (5.8%)	508 (6.2%)	0.9	0.2	0.03
	adg1_3		393 (9.5%)	329 (8.0%)	722 (8.7%)	0.85	0.013	0.05
	adg1_4		135 (3.3%)	102 (2.5%)	237 (2.9%)	0.76	0.03	0.05
	adg1_5		<=5 (0.1%)	<=5 (0.1%)	8 (0.1%)	0.6	0.479	0.02
	adg1_6		29 (0.7%)	21 (0.5%)	50 (0.6%)	0.73	0.256	0.02
	adg1_7		426 (10.3%)	853 (20.7%)	1,279 (15.5%)	1.77	<.001	0.29
	adg1_8		125 (3.0%)	90 (2.2%)	215 (2.6%)	0.73	0.016	0.05
	adg1_9		192 (4.7%)	128 (3.1%)	320 (3.9%)	0.68	<.001	0.08
	adg1_10		913 (22.1%)	578 (14.0%)	1,491 (18.1%)	0.7	<.001	0.21
	adg1_11		692 (16.8%)	728 (17.6%)	1,420 (17.2%)	1.04	0.294	0.02
	adg1_12		39 (0.9%)	24 (0.6%)	63 (0.8%)	0.62	0.058	0.04
	adg1_13		12 (0.3%)	20 (0.5%)	32 (0.4%)	1.66	0.156	0.03
	adg1_14		113 (2.7%)	133 (3.2%)	246 (3.0%)	1.17	0.195	0.03
	adg1_15					.		.
	adg1_16		18 (0.4%)	6 (0.1%)	24 (0.3%)	0.33	0.014	0.05
	adg1_17					.		.
	adg1_18		73 (1.8%)	74 (1.8%)	147 (1.8%)	1.01	0.934	0
	adg1_19					.		.
	adg1_20		45 (1.1%)	17 (0.4%)	62 (0.8%)	0.38	<.001	0.08
	adg1_21		23 (0.6%)	29 (0.7%)	52 (0.6%)	1.26	0.404	0.02
	adg1_22		270 (6.5%)	246 (6.0%)	516 (6.2%)	0.92	0.275	0.02
	adg1_23		32 (0.8%)	42 (1.0%)	74 (0.9%)	1.31	0.243	0.03
	adg1_24		67 (1.6%)	65 (1.6%)	132 (1.6%)	0.97	0.861	0
	adg1_25		114 (2.8%)	117 (2.8%)	231 (2.8%)	1.03	0.841	0
	adg1_26		229 (5.5%)	225 (5.4%)	454 (5.5%)	0.98	0.847	0
	adg1_27		522 (12.6%)	725 (17.6%)	1,247 (15.1%)	1.31	<.001	0.14
	adg1_28		735 (17.8%)	726 (17.6%)	1,461 (17.7%)	0.99	0.795	0.01
	adg1_29		401 (9.7%)	439 (10.6%)	840 (10.2%)	1.08	0.167	0.03
	adg1_30		170 (4.1%)	88 (2.1%)	258 (3.1%)	0.53	<.001	0.11
	adg1_31		571 (13.8%)	493 (11.9%)	1,064 (12.9%)	0.88	0.01	0.06
	adg1_33		<=5 (0.1%)	<=5 (0.1%)	6 (0.1%)	1	1	0
	adg1_34		15 (0.4%)	6 (0.1%)	21 (0.3%)	0.4	0.049	0.04
	incquint1_1	0	3,311 (80.2%)	3,191 (77.3%)	6,502 (78.7%)	1.11	0.001	0.07
		1	818 (19.8%)	938 (22.7%)	1,756 (21.3%)	1.11		0.07
	incquint1_2	0	3,244 (78.6%)	3,291 (79.7%)	6,535 (79.1%)	0.96	0.203	0.03
		1	885 (21.4%)	838 (20.3%)	1,723 (20.9%)	0.96		0.03
	incquint1_3	0	3,324 (80.5%)	3,300 (79.9%)	6,624 (80.2%)	1.02	0.507	0.01
		1	805 (19.5%)	829 (20.1%)	1,634 (19.8%)	1.02		0.01
	incquint1_4	0	3,318 (80.4%)	3,327 (80.6%)	6,645 (80.5%)	0.99	0.803	0.01
		1	811 (19.6%)	802 (19.4%)	1,613 (19.5%)	0.99		0.01
	incquint1_5	0	3,319 (80.4%)	3,407 (82.5%)	6,726 (81.4%)	0.91	0.013	0.05
		1	810 (19.6%)	722 (17.5%)	1,532 (18.6%)	0.91		0.05
	rural1_N		3,341 (80.9%)	3,392 (82.2%)	6,733 (81.5%)	0.95	0.148	0.03
	rural1_Y		788 (19.1%)	737 (17.8%)	1,525 (18.5%)	0.95	0.148	0.03

## Sheet: Female_breast
	The percentages are col percentages
	VARIABLE	VALUE	0	1	TOTAL	VARIANCE RATIO	P-VALUE	STANDARDIZED DIFFERENCE OF THE MEAN
			N=67,994	N=67,994	N=135,988
	age	Mean ± SD	60.22 ± 13.96	60.22 ± 13.94	60.22 ± 13.95	1	0.978	0
		Median (IQR)	59 (50-71)	60 (50-71)	60 (50-71)	1	0.949	0
	Sex on RPDB	F	67,994 (100.0%)	67,994 (100.0%)	135,988 (100.0%)	n/a	n/a	n/a
	ltcflag1		939 (1.4%)	866 (1.3%)	1,805 (1.3%)	0.92	0.084	0.01
	adg1_1		1,044 (1.5%)	947 (1.4%)	1,991 (1.5%)	0.91	0.029	0.01
	adg1_2		1,336 (2.0%)	952 (1.4%)	2,288 (1.7%)	0.72	<.001	0.04
	adg1_3		2,531 (3.7%)	4,711 (6.9%)	7,242 (5.3%)	1.8	<.001	0.14
	adg1_4		654 (1.0%)	462 (0.7%)	1,116 (0.8%)	0.71	<.001	0.03
	adg1_5		24 (0.0%)	25 (0.0%)	49 (0.0%)	1.04	0.886	0
	adg1_6		302 (0.4%)	346 (0.5%)	648 (0.5%)	1.14	0.083	0.01
	adg1_7		2,487 (3.7%)	1,849 (2.7%)	4,336 (3.2%)	0.75	<.001	0.05
	adg1_8		894 (1.3%)	719 (1.1%)	1,613 (1.2%)	0.81	<.001	0.02
	adg1_9		953 (1.4%)	634 (0.9%)	1,587 (1.2%)	0.67	<.001	0.04
	adg1_10		5,900 (8.7%)	6,055 (8.9%)	11,955 (8.8%)	1.02	0.138	0.01
	adg1_11		3,578 (5.3%)	3,193 (4.7%)	6,771 (5.0%)	0.9	<.001	0.03
	adg1_12		305 (0.4%)	281 (0.4%)	586 (0.4%)	0.92	0.32	0.01
	adg1_13		48 (0.1%)	25 (0.0%)	73 (0.1%)	0.52	0.007	0.01
	adg1_14		1,148 (1.7%)	1,261 (1.9%)	2,409 (1.8%)	1.1	0.02	0.01
	adg1_15					.		.
	adg1_16		136 (0.2%)	109 (0.2%)	245 (0.2%)	0.8	0.084	0.01
	adg1_17		14 (0.0%)	8 (0.0%)	22 (0.0%)	0.57	0.201	0.01
	adg1_18		744 (1.1%)	738 (1.1%)	1,482 (1.1%)	0.99	0.875	0
	adg1_19					.		.
	adg1_20		357 (0.5%)	336 (0.5%)	693 (0.5%)	0.94	0.424	0
	adg1_21		253 (0.4%)	204 (0.3%)	457 (0.3%)	0.81	0.022	0.01
	adg1_22		1,639 (2.4%)	1,315 (1.9%)	2,954 (2.2%)	0.81	<.001	0.03
	adg1_23		242 (0.4%)	226 (0.3%)	468 (0.3%)	0.93	0.459	0
	adg1_24		462 (0.7%)	434 (0.6%)	896 (0.7%)	0.94	0.348	0.01
	adg1_25		669 (1.0%)	606 (0.9%)	1,275 (0.9%)	0.91	0.076	0.01
	adg1_26		1,270 (1.9%)	1,013 (1.5%)	2,283 (1.7%)	0.8	<.001	0.03
	adg1_27		4,508 (6.6%)	3,240 (4.8%)	7,748 (5.7%)	0.73	<.001	0.08
	adg1_28		3,612 (5.3%)	3,032 (4.5%)	6,644 (4.9%)	0.85	<.001	0.04
	adg1_29		2,847 (4.2%)	2,046 (3.0%)	4,893 (3.6%)	0.73	<.001	0.06
	adg1_30		1,327 (2.0%)	982 (1.4%)	2,309 (1.7%)	0.74	<.001	0.04
	adg1_31		3,421 (5.0%)	3,646 (5.4%)	7,067 (5.2%)	1.06	0.006	0.01
	adg1_33		316 (0.5%)	261 (0.4%)	577 (0.4%)	0.83	0.022	0.01
	adg1_34		109 (0.2%)	68 (0.1%)	177 (0.1%)	0.62	0.002	0.02
	incquint1_1	0	55,665 (81.9%)	55,760 (82.0%)	111,425 (81.9%)	0.99	0.503	0
		1	12,329 (18.1%)	12,234 (18.0%)	24,563 (18.1%)	0.99		0
	incquint1_2	0	54,488 (80.1%)	54,530 (80.2%)	109,018 (80.2%)	1	0.775	0
		1	13,506 (19.9%)	13,464 (19.8%)	26,970 (19.8%)	1		0
	incquint1_3	0	54,489 (80.1%)	54,535 (80.2%)	109,024 (80.2%)	1	0.754	0
		1	13,505 (19.9%)	13,459 (19.8%)	26,964 (19.8%)	1		0
	incquint1_4	0	54,319 (79.9%)	54,301 (79.9%)	108,620 (79.9%)	1	0.903	0
		1	13,675 (20.1%)	13,693 (20.1%)	27,368 (20.1%)	1		0
	incquint1_5	0	53,015 (78.0%)	52,850 (77.7%)	105,865 (77.8%)	1.01	0.281	0.01
		1	14,979 (22.0%)	15,144 (22.3%)	30,123 (22.2%)	1.01		0.01
	rural1_N		58,399 (85.9%)	59,001 (86.8%)	117,400 (86.3%)	0.95	<.001	0.03
	rural1_Y		9,595 (14.1%)	8,993 (13.2%)	18,588 (13.7%)	0.95	<.001	0.03

## Sheet: Gastric
	The percentages are col percentages
	VARIABLE	VALUE	0	1	TOTAL	VARIANCE RATIO	P-VALUE	STANDARDIZED DIFFERENCE OF THE MEAN
			N=7,574	N=7,574	N=15,148
	age	Mean ± SD	67.03 ± 13.06	66.96 ± 13.00	67.00 ± 13.03	0.99	0.755	0.01
		Median (IQR)	69 (58-77)	69 (58-77)	69 (58-77)	0.99	0.747	0.01
	Sex on RPDB	F	2,626 (34.7%)	2,626 (34.7%)	5,252 (34.7%)	n/a	1	n/a
		M	4,948 (65.3%)	4,948 (65.3%)	9,896 (65.3%)	n/a		n/a
	ltcflag1		104 (1.4%)	100 (1.3%)	204 (1.3%)	0.96	0.778	0
	adg1_1		277 (3.7%)	293 (3.9%)	570 (3.8%)	1.06	0.495	0.01
	adg1_2		491 (6.5%)	874 (11.5%)	1,365 (9.0%)	1.68	<.001	0.18
	adg1_3		920 (12.1%)	805 (10.6%)	1,725 (11.4%)	0.89	0.003	0.05
	adg1_4		312 (4.1%)	244 (3.2%)	556 (3.7%)	0.79	0.003	0.05
	adg1_5		9 (0.1%)	<=5 (0.1%)	14 (0.1%)	0.56	0.285	0.02
	adg1_6		70 (0.9%)	38 (0.5%)	108 (0.7%)	0.55	0.002	0.05
	adg1_7		1,046 (13.8%)	2,501 (33.0%)	3,547 (23.4%)	1.86	<.001	0.47
	adg1_8		259 (3.4%)	201 (2.7%)	460 (3.0%)	0.78	0.006	0.04
	adg1_9		386 (5.1%)	326 (4.3%)	712 (4.7%)	0.85	0.021	0.04
	adg1_10		1,991 (26.3%)	1,322 (17.5%)	3,313 (21.9%)	0.74	<.001	0.21
	adg1_11		1,505 (19.9%)	1,236 (16.3%)	2,741 (18.1%)	0.86	<.001	0.09
	adg1_12		69 (0.9%)	36 (0.5%)	105 (0.7%)	0.52	0.001	0.05
	adg1_13		7 (0.1%)	6 (0.1%)	13 (0.1%)	0.86	0.781	0
	adg1_14		234 (3.1%)	184 (2.4%)	418 (2.8%)	0.79	0.013	0.04
	adg1_15					.		.
	adg1_16		43 (0.6%)	20 (0.3%)	63 (0.4%)	0.47	0.004	0.05
	adg1_17		<=5 (0.0%)	<=5 (0.0%)	<=5 (0.0%)	2	0.564	0.01
	adg1_18		143 (1.9%)	119 (1.6%)	262 (1.7%)	0.83	0.135	0.02
	adg1_19					.		.
	adg1_20		89 (1.2%)	32 (0.4%)	121 (0.8%)	0.36	<.001	0.08
	adg1_21		61 (0.8%)	40 (0.5%)	101 (0.7%)	0.66	0.036	0.03
	adg1_22		530 (7.0%)	450 (5.9%)	980 (6.5%)	0.86	0.008	0.04
	adg1_23		86 (1.1%)	46 (0.6%)	132 (0.9%)	0.54	<.001	0.06
	adg1_24		135 (1.8%)	103 (1.4%)	238 (1.6%)	0.77	0.037	0.03
	adg1_25		223 (2.9%)	194 (2.6%)	417 (2.8%)	0.87	0.15	0.02
	adg1_26		488 (6.4%)	411 (5.4%)	899 (5.9%)	0.85	0.008	0.04
	adg1_27		1,219 (16.1%)	1,389 (18.3%)	2,608 (17.2%)	1.11	<.001	0.06
	adg1_28		1,767 (23.3%)	1,827 (24.1%)	3,594 (23.7%)	1.02	0.252	0.02
	adg1_29		895 (11.8%)	848 (11.2%)	1,743 (11.5%)	0.95	0.231	0.02
	adg1_30		426 (5.6%)	360 (4.8%)	786 (5.2%)	0.85	0.016	0.04
	adg1_31		1,235 (16.3%)	1,020 (13.5%)	2,255 (14.9%)	0.85	<.001	0.08
	adg1_33		10 (0.1%)	7 (0.1%)	17 (0.1%)	0.7	0.467	0.01
	adg1_34		22 (0.3%)	15 (0.2%)	37 (0.2%)	0.68	0.249	0.02
	incquint1_1	0	6,110 (80.7%)	5,972 (78.8%)	12,082 (79.8%)	1.07	0.005	0.05
		1	1,464 (19.3%)	1,602 (21.2%)	3,066 (20.2%)	1.07		0.05
	incquint1_2	0	5,989 (79.1%)	5,828 (76.9%)	11,817 (78.0%)	1.07	0.002	0.05
		1	1,585 (20.9%)	1,746 (23.1%)	3,331 (22.0%)	1.07		0.05
	incquint1_3	0	6,108 (80.6%)	6,056 (80.0%)	12,164 (80.3%)	1.03	0.288	0.02
		1	1,466 (19.4%)	1,518 (20.0%)	2,984 (19.7%)	1.03		0.02
	incquint1_4	0	6,083 (80.3%)	6,198 (81.8%)	12,281 (81.1%)	0.94	0.017	0.04
		1	1,491 (19.7%)	1,376 (18.2%)	2,867 (18.9%)	0.94		0.04
	incquint1_5	0	6,006 (79.3%)	6,242 (82.4%)	12,248 (80.9%)	0.88	<.001	0.08
		1	1,568 (20.7%)	1,332 (17.6%)	2,900 (19.1%)	0.88		0.08
	rural1_N		6,204 (81.9%)	6,664 (88.0%)	12,868 (84.9%)	0.71	<.001	0.17
	rural1_Y		1,370 (18.1%)	910 (12.0%)	2,280 (15.1%)	0.71	<.001	0.17

## Sheet: Head_and_neck
	The percentages are col percentages
	VARIABLE	VALUE	0	1	TOTAL	VARIANCE RATIO	P-VALUE	STANDARDIZED DIFFERENCE OF THE MEAN
			N=12,179	N=12,179	N=24,358
	age	Mean ± SD	62.47 ± 13.03	62.47 ± 12.99	62.47 ± 13.01	0.99	0.99	0
		Median (IQR)	63 (53-72)	63 (53-72)	63 (53-72)	0.99	0.994	0
	Sex on RPDB	F	3,299 (27.1%)	3,299 (27.1%)	6,598 (27.1%)	n/a	1	n/a
		M	8,880 (72.9%)	8,880 (72.9%)	17,760 (72.9%)	n/a		n/a
	ltcflag1		191 (1.6%)	188 (1.5%)	379 (1.6%)	0.98	0.877	0
	adg1_1		228 (1.9%)	244 (2.0%)	472 (1.9%)	1.07	0.457	0.01
	adg1_2		338 (2.8%)	394 (3.2%)	732 (3.0%)	1.16	0.036	0.03
	adg1_3		606 (5.0%)	633 (5.2%)	1,239 (5.1%)	1.04	0.431	0.01
	adg1_4		170 (1.4%)	213 (1.7%)	383 (1.6%)	1.25	0.027	0.03
	adg1_5		8 (0.1%)	12 (0.1%)	20 (0.1%)	1.5	0.371	0.01
	adg1_6		51 (0.4%)	51 (0.4%)	102 (0.4%)	1	1	0
	adg1_7		633 (5.2%)	570 (4.7%)	1,203 (4.9%)	0.91	0.062	0.02
	adg1_8		171 (1.4%)	293 (2.4%)	464 (1.9%)	1.7	<.001	0.07
	adg1_9		328 (2.7%)	259 (2.1%)	587 (2.4%)	0.79	0.004	0.04
	adg1_10		1,438 (11.8%)	1,162 (9.5%)	2,600 (10.7%)	0.83	<.001	0.07
	adg1_11		1,060 (8.7%)	1,100 (9.0%)	2,160 (8.9%)	1.03	0.367	0.01
	adg1_12		87 (0.7%)	39 (0.3%)	126 (0.5%)	0.45	<.001	0.05
	adg1_13		12 (0.1%)	75 (0.6%)	87 (0.4%)	6.22	<.001	0.09
	adg1_14		211 (1.7%)	278 (2.3%)	489 (2.0%)	1.31	0.002	0.04
	adg1_15					.		.
	adg1_16		40 (0.3%)	23 (0.2%)	63 (0.3%)	0.58	0.032	0.03
	adg1_17		<=5 (0.0%)	<=5 (0.0%)	<=5 (0.0%)	1	1	0
	adg1_18		139 (1.1%)	131 (1.1%)	270 (1.1%)	0.94	0.624	0.01
	adg1_19					.		.
	adg1_20		87 (0.7%)	122 (1.0%)	209 (0.9%)	1.4	0.015	0.03
	adg1_21		64 (0.5%)	63 (0.5%)	127 (0.5%)	0.98	0.929	0
	adg1_22		410 (3.4%)	415 (3.4%)	825 (3.4%)	1.01	0.859	0
	adg1_23		72 (0.6%)	133 (1.1%)	205 (0.8%)	1.84	<.001	0.05
	adg1_24		112 (0.9%)	131 (1.1%)	243 (1.0%)	1.17	0.221	0.02
	adg1_25		197 (1.6%)	292 (2.4%)	489 (2.0%)	1.47	<.001	0.06
	adg1_26		302 (2.5%)	520 (4.3%)	822 (3.4%)	1.69	<.001	0.1
	adg1_27		799 (6.6%)	956 (7.8%)	1,755 (7.2%)	1.18	<.001	0.05
	adg1_28		1,032 (8.5%)	1,091 (9.0%)	2,123 (8.7%)	1.05	0.18	0.02
	adg1_29		689 (5.7%)	540 (4.4%)	1,229 (5.0%)	0.79	<.001	0.06
	adg1_30		252 (2.1%)	130 (1.1%)	382 (1.6%)	0.52	<.001	0.08
	adg1_31		917 (7.5%)	942 (7.7%)	1,859 (7.6%)	1.02	0.546	0.01
	adg1_33		11 (0.1%)	9 (0.1%)	20 (0.1%)	0.82	0.655	0.01
	adg1_34		29 (0.2%)	95 (0.8%)	124 (0.5%)	3.26	<.001	0.08
	incquint1_1	0	9,666 (79.4%)	9,428 (77.4%)	19,094 (78.4%)	1.07	<.001	0.05
		1	2,513 (20.6%)	2,751 (22.6%)	5,264 (21.6%)	1.07		0.05
	incquint1_2	0	9,469 (77.7%)	9,416 (77.3%)	18,885 (77.5%)	1.01	0.416	0.01
		1	2,710 (22.3%)	2,763 (22.7%)	5,473 (22.5%)	1.01		0.01
	incquint1_3	0	9,864 (81.0%)	9,819 (80.6%)	19,683 (80.8%)	1.01	0.464	0.01
		1	2,315 (19.0%)	2,360 (19.4%)	4,675 (19.2%)	1.01		0.01
	incquint1_4	0	9,883 (81.1%)	9,963 (81.8%)	19,846 (81.5%)	0.97	0.187	0.02
		1	2,296 (18.9%)	2,216 (18.2%)	4,512 (18.5%)	0.97		0.02
	incquint1_5	0	9,834 (80.7%)	10,090 (82.8%)	19,924 (81.8%)	0.91	<.001	0.05
		1	2,345 (19.3%)	2,089 (17.2%)	4,434 (18.2%)	0.91		0.05
	rural1_N		10,174 (83.5%)	10,309 (84.6%)	20,483 (84.1%)	0.95	0.018	0.03
	rural1_Y		2,005 (16.5%)	1,870 (15.4%)	3,875 (15.9%)	0.95	0.018	0.03

## Sheet: Leukemia
	The percentages are col percentages
	VARIABLE	VALUE	0	1	TOTAL	VARIANCE RATIO	P-VALUE	STANDARDIZED DIFFERENCE OF THE MEAN
			N=7,758	N=7,758	N=15,516
	age	Mean ± SD	61.96 ± 15.08	61.94 ± 15.11	61.95 ± 15.09	1	0.956	0
		Median (IQR)	64 (52-73)	64 (52-73)	64 (52-73)	1	0.997	0
	Sex on RPDB	F	3,139 (40.5%)	3,139 (40.5%)	6,278 (40.5%)	n/a	1	n/a
		M	4,619 (59.5%)	4,619 (59.5%)	9,238 (59.5%)	n/a		n/a
	ltcflag1		82 (1.1%)	45 (0.6%)	127 (0.8%)	0.55	<.001	0.05
	adg1_1		176 (2.3%)	302 (3.9%)	478 (3.1%)	1.69	<.001	0.09
	adg1_2		265 (3.4%)	567 (7.3%)	832 (5.4%)	2.05	<.001	0.17
	adg1_3		506 (6.5%)	449 (5.8%)	955 (6.2%)	0.89	0.057	0.03
	adg1_4		147 (1.9%)	343 (4.4%)	490 (3.2%)	2.27	<.001	0.14
	adg1_5		<=5 (0.1%)	15 (0.2%)	20 (0.1%)	3	0.025	0.04
	adg1_6		36 (0.5%)	41 (0.5%)	77 (0.5%)	1.14	0.568	0.01
	adg1_7		523 (6.7%)	473 (6.1%)	996 (6.4%)	0.91	0.101	0.03
	adg1_8		142 (1.8%)	203 (2.6%)	345 (2.2%)	1.42	<.001	0.05
	adg1_9		231 (3.0%)	221 (2.8%)	452 (2.9%)	0.96	0.633	0.01
	adg1_10		1,151 (14.8%)	934 (12.0%)	2,085 (13.4%)	0.84	<.001	0.08
	adg1_11		852 (11.0%)	1,165 (15.0%)	2,017 (13.0%)	1.31	<.001	0.12
	adg1_12		56 (0.7%)	35 (0.5%)	91 (0.6%)	0.63	0.027	0.04
	adg1_13		8 (0.1%)	8 (0.1%)	16 (0.1%)	1	1	0
	adg1_14		176 (2.3%)	204 (2.6%)	380 (2.4%)	1.15	0.146	0.02
	adg1_15					.		.
	adg1_16		22 (0.3%)	28 (0.4%)	50 (0.3%)	1.27	0.395	0.01
	adg1_17		0 (0.0%)	<=5 (0.1%)	<=5 (0.0%)	.	0.045	0.03
	adg1_18		115 (1.5%)	95 (1.2%)	210 (1.4%)	0.83	0.165	0.02
	adg1_19					.		.
	adg1_20		49 (0.6%)	56 (0.7%)	105 (0.7%)	1.14	0.493	0.01
	adg1_21		52 (0.7%)	83 (1.1%)	135 (0.9%)	1.59	0.007	0.04
	adg1_22		333 (4.3%)	310 (4.0%)	643 (4.1%)	0.93	0.354	0.01
	adg1_23		45 (0.6%)	39 (0.5%)	84 (0.5%)	0.87	0.512	0.01
	adg1_24		89 (1.1%)	75 (1.0%)	164 (1.1%)	0.84	0.272	0.02
	adg1_25		134 (1.7%)	124 (1.6%)	258 (1.7%)	0.93	0.53	0.01
	adg1_26		250 (3.2%)	454 (5.9%)	704 (4.5%)	1.77	<.001	0.13
	adg1_27		803 (10.4%)	924 (11.9%)	1,727 (11.1%)	1.13	0.002	0.05
	adg1_28		1,087 (14.0%)	1,259 (16.2%)	2,346 (15.1%)	1.13	<.001	0.06
	adg1_29		490 (6.3%)	300 (3.9%)	790 (5.1%)	0.63	<.001	0.11
	adg1_30		234 (3.0%)	151 (1.9%)	385 (2.5%)	0.65	<.001	0.07
	adg1_31		699 (9.0%)	572 (7.4%)	1,271 (8.2%)	0.83	<.001	0.06
	adg1_33		34 (0.4%)	30 (0.4%)	64 (0.4%)	0.88	0.616	0.01
	adg1_34		21 (0.3%)	45 (0.6%)	66 (0.4%)	2.14	0.003	0.05
	incquint1_1	0	6,346 (81.8%)	6,319 (81.5%)	12,665 (81.6%)	1.01	0.576	0.01
		1	1,412 (18.2%)	1,439 (18.5%)	2,851 (18.4%)	1.01		0.01
	incquint1_2	0	6,242 (80.5%)	6,205 (80.0%)	12,447 (80.2%)	1.02	0.456	0.01
		1	1,516 (19.5%)	1,553 (20.0%)	3,069 (19.8%)	1.02		0.01
	incquint1_3	0	6,246 (80.5%)	6,283 (81.0%)	12,529 (80.7%)	0.98	0.451	0.01
		1	1,512 (19.5%)	1,475 (19.0%)	2,987 (19.3%)	0.98		0.01
	incquint1_4	0	6,141 (79.2%)	6,201 (79.9%)	12,342 (79.5%)	0.97	0.232	0.02
		1	1,617 (20.8%)	1,557 (20.1%)	3,174 (20.5%)	0.97		0.02
	incquint1_5	0	6,057 (78.1%)	6,024 (77.6%)	12,081 (77.9%)	1.01	0.523	0.01
		1	1,701 (21.9%)	1,734 (22.4%)	3,435 (22.1%)	1.01		0.01
	rural1_N		6,534 (84.2%)	6,604 (85.1%)	13,138 (84.7%)	0.95	0.119	0.03
	rural1_Y		1,224 (15.8%)	1,154 (14.9%)	2,378 (15.3%)	0.95	0.119	0.03

## Sheet: Liver
	The percentages are col percentages
	VARIABLE	VALUE	0	1	TOTAL	VARIANCE RATIO	P-VALUE	STANDARDIZED DIFFERENCE OF THE MEAN
			N=2,507	N=2,507	N=5,014
	age	Mean ± SD	63.18 ± 12.26	63.18 ± 12.24	63.18 ± 12.25	1	0.991	0
		Median (IQR)	65 (54-72)	64 (55-72)	64 (54-72)	1	0.948	0
	Sex on RPDB	F	555 (22.1%)	555 (22.1%)	1,110 (22.1%)	n/a	1	n/a
		M	1,952 (77.9%)	1,952 (77.9%)	3,904 (77.9%)	n/a		n/a
	ltcflag1		18 (0.7%)	16 (0.6%)	34 (0.7%)	0.89	0.731	0.01
	adg1_1		95 (3.8%)	95 (3.8%)	190 (3.8%)	1	1	0
	adg1_2		127 (5.1%)	199 (7.9%)	326 (6.5%)	1.52	<.001	0.12
	adg1_3		276 (11.0%)	307 (12.2%)	583 (11.6%)	1.1	0.172	0.04
	adg1_4		105 (4.2%)	433 (17.3%)	538 (10.7%)	3.56	<.001	0.43
	adg1_5		<=5 (0.0%)	0 (0.0%)	<=5 (0.0%)	0	0.317	0.03
	adg1_6		26 (1.0%)	12 (0.5%)	38 (0.8%)	0.46	0.023	0.06
	adg1_7		274 (10.9%)	373 (14.9%)	647 (12.9%)	1.3	<.001	0.12
	adg1_8		72 (2.9%)	84 (3.4%)	156 (3.1%)	1.16	0.329	0.03
	adg1_9		129 (5.1%)	238 (9.5%)	367 (7.3%)	1.76	<.001	0.17
	adg1_10		571 (22.8%)	690 (27.5%)	1,261 (25.1%)	1.13	<.001	0.11
	adg1_11		434 (17.3%)	925 (36.9%)	1,359 (27.1%)	1.63	<.001	0.45
	adg1_12		25 (1.0%)	15 (0.6%)	40 (0.8%)	0.6	0.112	0.04
	adg1_13		7 (0.3%)	<=5 (0.0%)	8 (0.2%)	0.14	0.034	0.06
	adg1_14		79 (3.2%)	76 (3.0%)	155 (3.1%)	0.96	0.807	0.01
	adg1_15					.		.
	adg1_16		8 (0.3%)	9 (0.4%)	17 (0.3%)	1.12	0.808	0.01
	adg1_17					.		.
	adg1_18		42 (1.7%)	47 (1.9%)	89 (1.8%)	1.12	0.593	0.02
	adg1_19					.		.
	adg1_20		36 (1.4%)	19 (0.8%)	55 (1.1%)	0.53	0.021	0.07
	adg1_21		18 (0.7%)	28 (1.1%)	46 (0.9%)	1.55	0.139	0.04
	adg1_22		174 (6.9%)	177 (7.1%)	351 (7.0%)	1.02	0.868	0
	adg1_23		22 (0.9%)	23 (0.9%)	45 (0.9%)	1.05	0.881	0
	adg1_24		45 (1.8%)	46 (1.8%)	91 (1.8%)	1.02	0.916	0
	adg1_25		63 (2.5%)	127 (5.1%)	190 (3.8%)	1.96	<.001	0.13
	adg1_26		143 (5.7%)	168 (6.7%)	311 (6.2%)	1.16	0.143	0.04
	adg1_27		369 (14.7%)	341 (13.6%)	710 (14.2%)	0.94	0.257	0.03
	adg1_28		549 (21.9%)	694 (27.7%)	1,243 (24.8%)	1.17	<.001	0.13
	adg1_29		273 (10.9%)	191 (7.6%)	464 (9.3%)	0.73	<.001	0.11
	adg1_30		105 (4.2%)	52 (2.1%)	157 (3.1%)	0.51	<.001	0.12
	adg1_31		363 (14.5%)	376 (15.0%)	739 (14.7%)	1.03	0.605	0.01
	adg1_33		<=5 (0.0%)	<=5 (0.2%)	<=5 (0.1%)	4	0.179	0.04
	adg1_34		6 (0.2%)	10 (0.4%)	16 (0.3%)	1.66	0.317	0.03
	incquint1_1	0	2,007 (80.1%)	1,876 (74.8%)	3,883 (77.4%)	1.18	<.001	0.13
		1	500 (19.9%)	631 (25.2%)	1,131 (22.6%)	1.18		0.13
	incquint1_2	0	1,964 (78.3%)	1,934 (77.1%)	3,898 (77.7%)	1.04	0.308	0.03
		1	543 (21.7%)	573 (22.9%)	1,116 (22.3%)	1.04		0.03
	incquint1_3	0	1,998 (79.7%)	2,022 (80.7%)	4,020 (80.2%)	0.96	0.395	0.02
		1	509 (20.3%)	485 (19.3%)	994 (19.8%)	0.96		0.02
	incquint1_4	0	2,017 (80.5%)	2,074 (82.7%)	4,091 (81.6%)	0.91	0.038	0.06
		1	490 (19.5%)	433 (17.3%)	923 (18.4%)	0.91		0.06
	incquint1_5	0	2,042 (81.5%)	2,122 (84.6%)	4,164 (83.0%)	0.86	0.003	0.09
		1	465 (18.5%)	385 (15.4%)	850 (17.0%)	0.86		0.09
	rural1_N		2,154 (85.9%)	2,322 (92.6%)	4,476 (89.3%)	0.56	<.001	0.22
	rural1_Y		353 (14.1%)	185 (7.4%)	538 (10.7%)	0.56	<.001	0.22

[truncated: 12 more sheets: Lung, Lymphoma, Melanoma, Myeloma, Other_tumour, Ovary, Pancreas, Prostate, Renal, Testis, Thyroid, Uterus]
